# Supplementary material for: Mathematical modelling reveals unexpected inheritance and variability patterns of cell cycle parameters in mammalian cells
Source: PLoS Comput Biol. 2019 Jun 3;15(6):e1007054. doi: 10.1371/journal.pcbi.1007054 (PMC6564046; doi:10.1371/journal.pcbi.1007054)
Supplement: S1 Data — Measured intensities for Cdt1 and Geminin extracted from tracking (15% FBS). (XLSX) [file pcbi.1007054.s015.xlsx]

## Sheet: Total
		minutes	0	15	30	45	60	75	90	105	120	135	150	165	180	195	210	225	240	255	270	285	300	315	330	345	360	375	390	405	420	435	450	465	480	495	510	525	540	555	570	585	600	615	630	645	660	675	690
			1	2	3	4	5	6	7	8	9	10	11	12	13	14	15	16	17	18	19	20	21	22	23	24	25	26	27	28	29	30	31	32	33	34	35	36	37	38	39	40	41	42	43	44	45	46	47
RVCr 45	Cell 1	G1-mKO2	47916	48211	45613	44950	46832	45470	44550	44730	41734	43325	40765	39678	37353	34752	33319	32587	27503	25823	22727	19001	15437	13127	10498	9442	9983	10570	11317	9356	8229	7696	7927	8744	10250	7457	9000	9814	9384	8510	9194	8995	9194	8916	8327	8244	8508	7522	9231
		G2-Crimson	14655	15165	13667	13066	14697	14231	14523	15732	14086	15919	15490	16472	16958	17170	18768	22683	20039	22580	23905	22529	23419	24843	26692	30695	35293	38295	41525	37401	34519	33706	35323	38337	42808	35474	41274	43950	43293	41501	45090	45683	46954	47278	46618	47349	47817	46224	52111
RVCr 45	Cell 1-3	G1-mKO2	0	0	0	0	0	0	0	0	0	0	0	0	0	0	0	0	0	0	0	0	0	0	0	0	0	0	0	0	0	0	0	0	0	0	0	0	0	0	0	0	0	0	0	0	0	0	0
		G2-Crimson	0	0	0	0	0	0	0	0	0	0	0	0	0	0	0	0	0	0	0	0	0	0	0	0	0	0	0	0	0	0	0	0	0	0	0	0	0	0	0	0	0	0	0	0	0	0	0
RVCr 45	Cell 1-2	G1-mKO2	0	0	0	0	0	0	0	0	0	0	0	0	0	0	0	0	0	0	0	0	0	0	0	0	0	0	0	0	0	0	0	0	0	0	0	0	0	0	0	0	0	0	0	0	0	0	0
		G2-Crimson	0	0	0	0	0	0	0	0	0	0	0	0	0	0	0	0	0	0	0	0	0	0	0	0	0	0	0	0	0	0	0	0	0	0	0	0	0	0	0	0	0	0	0	0	0	0	0
RVCr 45	Cell 2	G1-mKO2	9439	10488	9464	10144	10123	10973	11472	10060	9702	9146	9608	11111	7639	6383	8650	9276	6778	6374	7049	9568	9208	7076	6680	9448	7749	8506	9891	9917	6995	9088	10204	11204	8134	7524	4719	5601	4703	4476	4570	3712	3896	7986	7664	7457	3978	7918	3230
		G2-Crimson	9171	10439	8527	9592	9416	11125	12203	10575	11390	10954	13318	17817	13055	13039	17808	20417	16530	16582	16990	24445	23476	19559	18984	24906	20686	23426	26352	26437	21063	25721	27546	31553	25405	24624	21924	25704	23642	24336	25742	23581	24736	36172	37055	36076	12857	20026	8004
RVCr 45	Cell 2-5	G1-mKO2	0	0	0	0	0	0	0	0	0	0	0	0	0	0	0	0	0	0	0	0	0	0	0	0	0	0	0	0	0	0	0	0	0	0	0	0	0	0	0	0	0	0	0	0	0	0	0
		G2-Crimson	0	0	0	0	0	0	0	0	0	0	0	0	0	0	0	0	0	0	0	0	0	0	0	0	0	0	0	0	0	0	0	0	0	0	0	0	0	0	0	0	0	0	0	0	0	0	0
RVCr 45	Cell 2-4	G1-mKO2	0	0	0	0	0	0	0	0	0	0	0	0	0	0	0	0	0	0	0	0	0	0	0	0	0	0	0	0	0	0	0	0	0	0	0	0	0	0	0	0	0	0	0	0	0	0	0
		G2-Crimson	0	0	0	0	0	0	0	0	0	0	0	0	0	0	0	0	0	0	0	0	0	0	0	0	0	0	0	0	0	0	0	0	0	0	0	0	0	0	0	0	0	0	0	0	0	0	0
RVCr 45	Cell 2-4-2	G1-mKO2	0	0	0	0	0	0	0	0	0	0	0	0	0	0	0	0	0	0	0	0	0	0	0	0	0	0	0	0	0	0	0	0	0	0	0	0	0	0	0	0	0	0	0	0	0	0	0
		G2-Crimson	0	0	0	0	0	0	0	0	0	0	0	0	0	0	0	0	0	0	0	0	0	0	0	0	0	0	0	0	0	0	0	0	0	0	0	0	0	0	0	0	0	0	0	0	0	0	0
RVCr 45	Cell 2-3	G1-mKO2	0	0	0	0	0	0	0	0	0	0	0	0	0	0	0	0	0	0	0	0	0	0	0	0	0	0	0	0	0	0	0	0	0	0	0	0	0	0	0	0	0	0	0	0	0	0	0
		G2-Crimson	0	0	0	0	0	0	0	0	0	0	0	0	0	0	0	0	0	0	0	0	0	0	0	0	0	0	0	0	0	0	0	0	0	0	0	0	0	0	0	0	0	0	0	0	0	0	0
RVCr 45	Cell 2-3-3	G1-mKO2	0	0	0	0	0	0	0	0	0	0	0	0	0	0	0	0	0	0	0	0	0	0	0	0	0	0	0	0	0	0	0	0	0	0	0	0	0	0	0	0	0	0	0	0	0	0	0
		G2-Crimson	0	0	0	0	0	0	0	0	0	0	0	0	0	0	0	0	0	0	0	0	0	0	0	0	0	0	0	0	0	0	0	0	0	0	0	0	0	0	0	0	0	0	0	0	0	0	0
RVCr 45	Cell 2-3-2	G1-mKO2	0	0	0	0	0	0	0	0	0	0	0	0	0	0	0	0	0	0	0	0	0	0	0	0	0	0	0	0	0	0	0	0	0	0	0	0	0	0	0	0	0	0	0	0	0	0	0
		G2-Crimson	0	0	0	0	0	0	0	0	0	0	0	0	0	0	0	0	0	0	0	0	0	0	0	0	0	0	0	0	0	0	0	0	0	0	0	0	0	0	0	0	0	0	0	0	0	0	0
RVCr 45	Cell 2-3-2-2	G1-mKO2	0	0	0	0	0	0	0	0	0	0	0	0	0	0	0	0	0	0	0	0	0	0	0	0	0	0	0	0	0	0	0	0	0	0	0	0	0	0	0	0	0	0	0	0	0	0	0
		G2-Crimson	0	0	0	0	0	0	0	0	0	0	0	0	0	0	0	0	0	0	0	0	0	0	0	0	0	0	0	0	0	0	0	0	0	0	0	0	0	0	0	0	0	0	0	0	0	0	0
RVCr 45	Cell 2-2	G1-mKO2	0	0	0	0	0	0	0	0	0	0	0	0	0	0	0	0	0	0	0	0	0	0	0	0	0	0	0	0	0	0	0	0	0	0	0	0	0	0	0	0	0	0	0	0	7326	3050	1897
		G2-Crimson	0	0	0	0	0	0	0	0	0	0	0	0	0	0	0	0	0	0	0	0	0	0	0	0	0	0	0	0	0	0	0	0	0	0	0	0	0	0	0	0	0	0	0	0	21844	8280	4628
RVCr 45	Cell 2-2-4	G1-mKO2	0	0	0	0	0	0	0	0	0	0	0	0	0	0	0	0	0	0	0	0	0	0	0	0	0	0	0	0	0	0	0	0	0	0	0	0	0	0	0	0	0	0	0	0	0	0	0
		G2-Crimson	0	0	0	0	0	0	0	0	0	0	0	0	0	0	0	0	0	0	0	0	0	0	0	0	0	0	0	0	0	0	0	0	0	0	0	0	0	0	0	0	0	0	0	0	0	0	0
RVCr 45	Cell 2-2-3	G1-mKO2	0	0	0	0	0	0	0	0	0	0	0	0	0	0	0	0	0	0	0	0	0	0	0	0	0	0	0	0	0	0	0	0	0	0	0	0	0	0	0	0	0	0	0	0	0	0	0
		G2-Crimson	0	0	0	0	0	0	0	0	0	0	0	0	0	0	0	0	0	0	0	0	0	0	0	0	0	0	0	0	0	0	0	0	0	0	0	0	0	0	0	0	0	0	0	0	0	0	0
RVCr 45	Cell 2-2-3-2	G1-mKO2	0	0	0	0	0	0	0	0	0	0	0	0	0	0	0	0	0	0	0	0	0	0	0	0	0	0	0	0	0	0	0	0	0	0	0	0	0	0	0	0	0	0	0	0	0	0	0
		G2-Crimson	0	0	0	0	0	0	0	0	0	0	0	0	0	0	0	0	0	0	0	0	0	0	0	0	0	0	0	0	0	0	0	0	0	0	0	0	0	0	0	0	0	0	0	0	0	0	0
RVCr 45	Cell 2-2-2	G1-mKO2	0	0	0	0	0	0	0	0	0	0	0	0	0	0	0	0	0	0	0	0	0	0	0	0	0	0	0	0	0	0	0	0	0	0	0	0	0	0	0	0	0	0	0	0	0	0	0
		G2-Crimson	0	0	0	0	0	0	0	0	0	0	0	0	0	0	0	0	0	0	0	0	0	0	0	0	0	0	0	0	0	0	0	0	0	0	0	0	0	0	0	0	0	0	0	0	0	0	0
RVCr 45	Cell 2-2-2-2	G1-mKO2	0	0	0	0	0	0	0	0	0	0	0	0	0	0	0	0	0	0	0	0	0	0	0	0	0	0	0	0	0	0	0	0	0	0	0	0	0	0	0	0	0	0	0	0	0	0	0
		G2-Crimson	0	0	0	0	0	0	0	0	0	0	0	0	0	0	0	0	0	0	0	0	0	0	0	0	0	0	0	0	0	0	0	0	0	0	0	0	0	0	0	0	0	0	0	0	0	0	0
RVCr 45	Cell 3	G1-mKO2	21299	18838	18217	17764	19012	16230	17193	15526	15057	14245	14019	13836	13829	12549	12349	12471	10372	10364	11935	11834	11883	12689	11720	12163	12482	12482	13795	13856	14008	12963	14381	15917	16215	14225	17877	15659	16287	10088	9097	11781	14570	7490	10127	10698	9058	7653	13666
		G2-Crimson	38618	36646	37968	40301	47516	44863	52357	52208	55656	58694	63077	68469	73407	75017	79152	83431	78621	80865	89568	91045	92182	96057	93022	95667	97650	95857	101329	101766	103954	98882	105870	112518	114136	89150	141234	126091	126820	58066	40206	36586	35808	15304	18153	16960	12287	7755	17209
RVCr 45	Cell 3-3	G1-mKO2	0	0	0	0	0	0	0	0	0	0	0	0	0	0	0	0	0	0	0	0	0	0	0	0	0	0	0	0	0	0	0	0	0	0	0	0	0	0	0	0	0	0	0	0	0	0	0
		G2-Crimson	0	0	0	0	0	0	0	0	0	0	0	0	0	0	0	0	0	0	0	0	0	0	0	0	0	0	0	0	0	0	0	0	0	0	0	0	0	0	0	0	0	0	0	0	0	0	0
RVCr 45	Cell 3-2	G1-mKO2	0	0	0	0	0	0	0	0	0	0	0	0	0	0	0	0	0	0	0	0	0	0	0	0	0	0	0	0	0	0	0	0	0	0	0	0	0	0	0	0	0	4694	3230	3698	5035	5848	7493
		G2-Crimson	0	0	0	0	0	0	0	0	0	0	0	0	0	0	0	0	0	0	0	0	0	0	0	0	0	0	0	0	0	0	0	0	0	0	0	0	0	0	0	0	0	9307	5335	5861	8356	6247	7591
RVCr 45	Cell 3-2-2	G1-mKO2	0	0	0	0	0	0	0	0	0	0	0	0	0	0	0	0	0	0	0	0	0	0	0	0	0	0	0	0	0	0	0	0	0	0	0	0	0	0	0	0	0	0	0	0	0	0	0
		G2-Crimson	0	0	0	0	0	0	0	0	0	0	0	0	0	0	0	0	0	0	0	0	0	0	0	0	0	0	0	0	0	0	0	0	0	0	0	0	0	0	0	0	0	0	0	0	0	0	0
RVCr 45	Cell 4	G1-mKO2	6896	7551	6983	9205	9312	8914	9944	10409	10556	12659	11984	10573	11428	12241	12130	11115	12312	12841	11331	9442	9509	9717	8312	7311	5336	4705	7620	4221	5320	5129	3596	5099	5071	4640	6338	5028	6468	4763	5109	5498	3991	4744	6120	4532	5494	5213	6394
		G2-Crimson	7514	7195	5308	8260	7479	6424	6709	7033	7010	9072	7399	5354	6056	6773	6920	6396	7991	9324	8315	7099	8400	9876	9911	10040	9010	9412	16821	10493	12579	12224	9230	12648	12617	11923	14460	11956	14976	12134	13592	14622	11230	13657	16611	13220	15709	15169	18032
RVCr 45	Cell 4-5	G1-mKO2	0	0	0	0	0	0	0	0	0	0	0	0	0	0	0	0	0	0	0	0	0	0	0	0	0	0	0	0	0	0	0	0	0	0	0	0	0	0	0	0	0	0	0	0	0	0	0
		G2-Crimson	0	0	0	0	0	0	0	0	0	0	0	0	0	0	0	0	0	0	0	0	0	0	0	0	0	0	0	0	0	0	0	0	0	0	0	0	0	0	0	0	0	0	0	0	0	0	0
RVCr 45	Cell 4-4	G1-mKO2	0	0	0	0	0	0	0	0	0	0	0	0	0	0	0	0	0	0	0	0	0	0	0	0	0	0	0	0	0	0	0	0	0	0	0	0	0	0	0	0	0	0	0	0	0	0	0
		G2-Crimson	0	0	0	0	0	0	0	0	0	0	0	0	0	0	0	0	0	0	0	0	0	0	0	0	0	0	0	0	0	0	0	0	0	0	0	0	0	0	0	0	0	0	0	0	0	0	0
RVCr 45	Cell 4-3	G1-mKO2	0	0	0	0	0	0	0	0	0	0	0	0	0	0	0	0	0	0	0	0	0	0	0	0	0	0	0	0	0	0	0	0	0	0	0	0	0	0	0	0	0	0	0	0	0	0	0
		G2-Crimson	0	0	0	0	0	0	0	0	0	0	0	0	0	0	0	0	0	0	0	0	0	0	0	0	0	0	0	0	0	0	0	0	0	0	0	0	0	0	0	0	0	0	0	0	0	0	0
RVCr 45	Cell 4-3-2	G1-mKO2	0	0	0	0	0	0	0	0	0	0	0	0	0	0	0	0	0	0	0	0	0	0	0	0	0	0	0	0	0	0	0	0	0	0	0	0	0	0	0	0	0	0	0	0	0	0	0
		G2-Crimson	0	0	0	0	0	0	0	0	0	0	0	0	0	0	0	0	0	0	0	0	0	0	0	0	0	0	0	0	0	0	0	0	0	0	0	0	0	0	0	0	0	0	0	0	0	0	0
RVCr 45	Cell 4-2	G1-mKO2	0	0	0	0	0	0	0	0	0	0	0	0	0	0	0	0	0	0	0	0	0	0	0	0	0	0	0	0	0	0	0	0	0	0	0	0	0	0	0	0	0	0	0	0	0	0	0
		G2-Crimson	0	0	0	0	0	0	0	0	0	0	0	0	0	0	0	0	0	0	0	0	0	0	0	0	0	0	0	0	0	0	0	0	0	0	0	0	0	0	0	0	0	0	0	0	0	0	0
RVCr 45	Cell 4-2-3	G1-mKO2	0	0	0	0	0	0	0	0	0	0	0	0	0	0	0	0	0	0	0	0	0	0	0	0	0	0	0	0	0	0	0	0	0	0	0	0	0	0	0	0	0	0	0	0	0	0	0
		G2-Crimson	0	0	0	0	0	0	0	0	0	0	0	0	0	0	0	0	0	0	0	0	0	0	0	0	0	0	0	0	0	0	0	0	0	0	0	0	0	0	0	0	0	0	0	0	0	0	0
RVCr 45	Cell 4-2-2	G1-mKO2	0	0	0	0	0	0	0	0	0	0	0	0	0	0	0	0	0	0	0	0	0	0	0	0	0	0	0	0	0	0	0	0	0	0	0	0	0	0	0	0	0	0	0	0	0	0	0
		G2-Crimson	0	0	0	0	0	0	0	0	0	0	0	0	0	0	0	0	0	0	0	0	0	0	0	0	0	0	0	0	0	0	0	0	0	0	0	0	0	0	0	0	0	0	0	0	0	0	0
RVCr 45	Cell 4-2-2-2	G1-mKO2	0	0	0	0	0	0	0	0	0	0	0	0	0	0	0	0	0	0	0	0	0	0	0	0	0	0	0	0	0	0	0	0	0	0	0	0	0	0	0	0	0	0	0	0	0	0	0
		G2-Crimson	0	0	0	0	0	0	0	0	0	0	0	0	0	0	0	0	0	0	0	0	0	0	0	0	0	0	0	0	0	0	0	0	0	0	0	0	0	0	0	0	0	0	0	0	0	0	0
RVCr 45	Cell 5	G1-mKO2	12081	12804	13403	14476	15542	15130	14998	15511	16295	16822	15108	14798	15483	15976	14537	12849	14001	12671	11073	10754	10481	8295	7084	6749	6716	5876	5597	6970	5030	5893	5867	6755	6110	5755	6498	5709	5896	7504	7011	7804	7748	8013	7531	8728	10343	9115	10349
		G2-Crimson	9731	10812	11088	12903	14264	14384	14402	15459	17497	19289	17372	18422	21017	23931	23795	23024	28574	28554	27673	30786	33419	31405	31683	34199	37269	36210	37465	43142	38342	42408	42864	47228	45928	45312	48945	46207	48080	55905	54417	56564	54768	57499	54244	57463	62870	59614	61028
RVCr 45	Cell 5-2	G1-mKO2	0	0	0	0	0	0	0	0	0	0	0	0	0	0	0	0	0	0	0	0	0	0	0	0	0	0	0	0	0	0	0	0	0	0	0	0	0	0	0	0	0	0	0	0	0	0	0
		G2-Crimson	0	0	0	0	0	0	0	0	0	0	0	0	0	0	0	0	0	0	0	0	0	0	0	0	0	0	0	0	0	0	0	0	0	0	0	0	0	0	0	0	0	0	0	0	0	0	0
RVCr 45	Cell 6	G1-mKO2	5332	4304	4107	4790	4796	5515	4550	5336	4769	6542	5171	3934	8249	9687	4754	3613	2840	4895	4996	3177	2679	3190	2903	3853	4073	4954	4335	4489	5208	5665	6069	6875	6387	6932	7053	6369	6575	5417	5263	3719	3208	3124	4004	2578	3472	3356	3802
		G2-Crimson	20797	18232	17539	20381	20101	22757	19312	22277	21498	26957	23513	20171	31514	36171	12685	8586	6581	11363	11569	6865	5409	6316	5129	6933	6814	8190	6351	5631	6150	6763	7240	8091	6907	8070	8437	7063	8761	8471	10250	9041	9312	10531	12563	9605	12029	11988	13126
RVCr 45	Cell 6-5	G1-mKO2	0	0	0	0	0	0	0	0	0	0	0	0	0	0	0	0	0	0	0	0	0	0	0	0	0	0	0	0	0	0	0	0	0	0	0	0	0	0	0	0	0	0	0	0	0	0	0
		G2-Crimson	0	0	0	0	0	0	0	0	0	0	0	0	0	0	0	0	0	0	0	0	0	0	0	0	0	0	0	0	0	0	0	0	0	0	0	0	0	0	0	0	0	0	0	0	0	0	0
RVCr 45	Cell 6-4	G1-mKO2	0	0	0	0	0	0	0	0	0	0	0	0	0	0	0	0	0	0	0	0	0	0	0	0	0	0	0	0	0	0	0	0	0	0	0	0	0	0	0	0	0	0	0	0	0	0	0
		G2-Crimson	0	0	0	0	0	0	0	0	0	0	0	0	0	0	0	0	0	0	0	0	0	0	0	0	0	0	0	0	0	0	0	0	0	0	0	0	0	0	0	0	0	0	0	0	0	0	0
RVCr 45	Cell 6-4-2	G1-mKO2	0	0	0	0	0	0	0	0	0	0	0	0	0	0	0	0	0	0	0	0	0	0	0	0	0	0	0	0	0	0	0	0	0	0	0	0	0	0	0	0	0	0	0	0	0	0	0
		G2-Crimson	0	0	0	0	0	0	0	0	0	0	0	0	0	0	0	0	0	0	0	0	0	0	0	0	0	0	0	0	0	0	0	0	0	0	0	0	0	0	0	0	0	0	0	0	0	0	0
RVCr 45	Cell 6-3	G1-mKO2	0	0	0	0	0	0	0	0	0	0	0	0	0	0	0	0	0	0	0	0	0	0	0	0	0	0	0	0	0	0	0	0	0	0	0	0	0	0	0	0	0	0	0	0	0	0	0
		G2-Crimson	0	0	0	0	0	0	0	0	0	0	0	0	0	0	0	0	0	0	0	0	0	0	0	0	0	0	0	0	0	0	0	0	0	0	0	0	0	0	0	0	0	0	0	0	0	0	0
RVCr 45	Cell 6-3-3	G1-mKO2	0	0	0	0	0	0	0	0	0	0	0	0	0	0	0	0	0	0	0	0	0	0	0	0	0	0	0	0	0	0	0	0	0	0	0	0	0	0	0	0	0	0	0	0	0	0	0
		G2-Crimson	0	0	0	0	0	0	0	0	0	0	0	0	0	0	0	0	0	0	0	0	0	0	0	0	0	0	0	0	0	0	0	0	0	0	0	0	0	0	0	0	0	0	0	0	0	0	0
RVCr 45	Cell 6-3-2	G1-mKO2	0	0	0	0	0	0	0	0	0	0	0	0	0	0	0	0	0	0	0	0	0	0	0	0	0	0	0	0	0	0	0	0	0	0	0	0	0	0	0	0	0	0	0	0	0	0	0
		G2-Crimson	0	0	0	0	0	0	0	0	0	0	0	0	0	0	0	0	0	0	0	0	0	0	0	0	0	0	0	0	0	0	0	0	0	0	0	0	0	0	0	0	0	0	0	0	0	0	0
RVCr 45	Cell 6-3-2-2	G1-mKO2	0	0	0	0	0	0	0	0	0	0	0	0	0	0	0	0	0	0	0	0	0	0	0	0	0	0	0	0	0	0	0	0	0	0	0	0	0	0	0	0	0	0	0	0	0	0	0
		G2-Crimson	0	0	0	0	0	0	0	0	0	0	0	0	0	0	0	0	0	0	0	0	0	0	0	0	0	0	0	0	0	0	0	0	0	0	0	0	0	0	0	0	0	0	0	0	0	0	0
RVCr 45	Cell 6-2	G1-mKO2	0	0	0	0	0	0	0	0	0	0	0	0	0	0	6316	4743	2643	3558	3997	3553	2714	5156	4550	3183	3474	4303	4147	4866	4968	5576	5134	5972	7071	5820	6578	6870	6034	4596	4805	4568	4530	3982	3453	4622	4407	5346	5095
		G2-Crimson	0	0	0	0	0	0	0	0	0	0	0	0	0	0	16447	11119	6098	8271	8529	7434	5356	10533	8798	5120	5301	6536	5239	6240	5680	6534	5315	6504	8747	6601	8886	10338	10069	8826	11437	12218	13411	12051	11096	14542	14481	17175	16289
RVCr 45	Cell 6-2-4	G1-mKO2	0	0	0	0	0	0	0	0	0	0	0	0	0	0	0	0	0	0	0	0	0	0	0	0	0	0	0	0	0	0	0	0	0	0	0	0	0	0	0	0	0	0	0	0	0	0	0
		G2-Crimson	0	0	0	0	0	0	0	0	0	0	0	0	0	0	0	0	0	0	0	0	0	0	0	0	0	0	0	0	0	0	0	0	0	0	0	0	0	0	0	0	0	0	0	0	0	0	0
RVCr 45	Cell 6-2-3	G1-mKO2	0	0	0	0	0	0	0	0	0	0	0	0	0	0	0	0	0	0	0	0	0	0	0	0	0	0	0	0	0	0	0	0	0	0	0	0	0	0	0	0	0	0	0	0	0	0	0
		G2-Crimson	0	0	0	0	0	0	0	0	0	0	0	0	0	0	0	0	0	0	0	0	0	0	0	0	0	0	0	0	0	0	0	0	0	0	0	0	0	0	0	0	0	0	0	0	0	0	0
RVCr 45	Cell 6-2-3-3	G1-mKO2	0	0	0	0	0	0	0	0	0	0	0	0	0	0	0	0	0	0	0	0	0	0	0	0	0	0	0	0	0	0	0	0	0	0	0	0	0	0	0	0	0	0	0	0	0	0	0
		G2-Crimson	0	0	0	0	0	0	0	0	0	0	0	0	0	0	0	0	0	0	0	0	0	0	0	0	0	0	0	0	0	0	0	0	0	0	0	0	0	0	0	0	0	0	0	0	0	0	0
RVCr 45	Cell 6-2-3-2	G1-mKO2	0	0	0	0	0	0	0	0	0	0	0	0	0	0	0	0	0	0	0	0	0	0	0	0	0	0	0	0	0	0	0	0	0	0	0	0	0	0	0	0	0	0	0	0	0	0	0
		G2-Crimson	0	0	0	0	0	0	0	0	0	0	0	0	0	0	0	0	0	0	0	0	0	0	0	0	0	0	0	0	0	0	0	0	0	0	0	0	0	0	0	0	0	0	0	0	0	0	0
RVCr 45	Cell 6-2-2	G1-mKO2	0	0	0	0	0	0	0	0	0	0	0	0	0	0	0	0	0	0	0	0	0	0	0	0	0	0	0	0	0	0	0	0	0	0	0	0	0	0	0	0	0	0	0	0	0	0	0
		G2-Crimson	0	0	0	0	0	0	0	0	0	0	0	0	0	0	0	0	0	0	0	0	0	0	0	0	0	0	0	0	0	0	0	0	0	0	0	0	0	0	0	0	0	0	0	0	0	0	0
RVCr 45	Cell 6-2-2-4	G1-mKO2	0	0	0	0	0	0	0	0	0	0	0	0	0	0	0	0	0	0	0	0	0	0	0	0	0	0	0	0	0	0	0	0	0	0	0	0	0	0	0	0	0	0	0	0	0	0	0
		G2-Crimson	0	0	0	0	0	0	0	0	0	0	0	0	0	0	0	0	0	0	0	0	0	0	0	0	0	0	0	0	0	0	0	0	0	0	0	0	0	0	0	0	0	0	0	0	0	0	0
RVCr 45	Cell 6-2-2-3	G1-mKO2	0	0	0	0	0	0	0	0	0	0	0	0	0	0	0	0	0	0	0	0	0	0	0	0	0	0	0	0	0	0	0	0	0	0	0	0	0	0	0	0	0	0	0	0	0	0	0
		G2-Crimson	0	0	0	0	0	0	0	0	0	0	0	0	0	0	0	0	0	0	0	0	0	0	0	0	0	0	0	0	0	0	0	0	0	0	0	0	0	0	0	0	0	0	0	0	0	0	0
RVCr 45	Cell 6-2-2-2	G1-mKO2	0	0	0	0	0	0	0	0	0	0	0	0	0	0	0	0	0	0	0	0	0	0	0	0	0	0	0	0	0	0	0	0	0	0	0	0	0	0	0	0	0	0	0	0	0	0	0
		G2-Crimson	0	0	0	0	0	0	0	0	0	0	0	0	0	0	0	0	0	0	0	0	0	0	0	0	0	0	0	0	0	0	0	0	0	0	0	0	0	0	0	0	0	0	0	0	0	0	0
RVCr 45	Cell 6-2-2-2-2	G1-mKO2	0	0	0	0	0	0	0	0	0	0	0	0	0	0	0	0	0	0	0	0	0	0	0	0	0	0	0	0	0	0	0	0	0	0	0	0	0	0	0	0	0	0	0	0	0	0	0
		G2-Crimson	0	0	0	0	0	0	0	0	0	0	0	0	0	0	0	0	0	0	0	0	0	0	0	0	0	0	0	0	0	0	0	0	0	0	0	0	0	0	0	0	0	0	0	0	0	0	0
RVCr 45	Cell 7	G1-mKO2	6065	4224	5508	7365	7659	6615	7060	8933	5712	6844	6411	8394	7517	8029	1633	2647	2221	2717	2445	2133	3508	3621	5958	3510	5179	5521	7429	7790	6772	6678	8985	7799	8927	12148	11499	11261	11555	11527	11485	12953	11794	12221	11305	12259	10025	9953	11759
		G2-Crimson	24741	20193	23625	28284	29517	27477	28767	32949	25756	29266	28121	34185	32879	29820	4016	6234	4521	5532	4731	3940	6197	6378	10432	5401	7417	7816	10815	10042	7274	6168	8949	6048	6688	11361	8799	7613	8073	7124	7339	9647	8708	10015	9301	11955	9922	11051	15894
RVCr 45	Cell 7-5	G1-mKO2	0	0	0	0	0	0	0	0	0	0	0	0	0	0	0	0	0	0	0	0	0	0	0	0	0	0	0	0	0	0	0	0	0	0	0	0	0	0	0	0	0	0	0	0	0	0	0
		G2-Crimson	0	0	0	0	0	0	0	0	0	0	0	0	0	0	0	0	0	0	0	0	0	0	0	0	0	0	0	0	0	0	0	0	0	0	0	0	0	0	0	0	0	0	0	0	0	0	0
RVCr 45	Cell 7-4	G1-mKO2	0	0	0	0	0	0	0	0	0	0	0	0	0	0	0	0	0	0	0	0	0	0	0	0	0	0	0	0	0	0	0	0	0	0	0	0	0	0	0	0	0	0	0	0	0	0	0
		G2-Crimson	0	0	0	0	0	0	0	0	0	0	0	0	0	0	0	0	0	0	0	0	0	0	0	0	0	0	0	0	0	0	0	0	0	0	0	0	0	0	0	0	0	0	0	0	0	0	0
RVCr 45	Cell 7-4-3	G1-mKO2	0	0	0	0	0	0	0	0	0	0	0	0	0	0	0	0	0	0	0	0	0	0	0	0	0	0	0	0	0	0	0	0	0	0	0	0	0	0	0	0	0	0	0	0	0	0	0
		G2-Crimson	0	0	0	0	0	0	0	0	0	0	0	0	0	0	0	0	0	0	0	0	0	0	0	0	0	0	0	0	0	0	0	0	0	0	0	0	0	0	0	0	0	0	0	0	0	0	0
RVCr 45	Cell 7-4-2	G1-mKO2	0	0	0	0	0	0	0	0	0	0	0	0	0	0	0	0	0	0	0	0	0	0	0	0	0	0	0	0	0	0	0	0	0	0	0	0	0	0	0	0	0	0	0	0	0	0	0
		G2-Crimson	0	0	0	0	0	0	0	0	0	0	0	0	0	0	0	0	0	0	0	0	0	0	0	0	0	0	0	0	0	0	0	0	0	0	0	0	0	0	0	0	0	0	0	0	0	0	0
RVCr 45	Cell 7-3	G1-mKO2	0	0	0	0	0	0	0	0	0	0	0	0	0	0	0	0	0	0	0	0	0	0	0	0	0	0	0	0	0	0	0	0	0	0	0	0	0	0	0	0	0	0	0	0	0	0	0
		G2-Crimson	0	0	0	0	0	0	0	0	0	0	0	0	0	0	0	0	0	0	0	0	0	0	0	0	0	0	0	0	0	0	0	0	0	0	0	0	0	0	0	0	0	0	0	0	0	0	0
RVCr 45	Cell 7-3-4	G1-mKO2	0	0	0	0	0	0	0	0	0	0	0	0	0	0	0	0	0	0	0	0	0	0	0	0	0	0	0	0	0	0	0	0	0	0	0	0	0	0	0	0	0	0	0	0	0	0	0
		G2-Crimson	0	0	0	0	0	0	0	0	0	0	0	0	0	0	0	0	0	0	0	0	0	0	0	0	0	0	0	0	0	0	0	0	0	0	0	0	0	0	0	0	0	0	0	0	0	0	0
RVCr 45	Cell 7-3-3	G1-mKO2	0	0	0	0	0	0	0	0	0	0	0	0	0	0	0	0	0	0	0	0	0	0	0	0	0	0	0	0	0	0	0	0	0	0	0	0	0	0	0	0	0	0	0	0	0	0	0
		G2-Crimson	0	0	0	0	0	0	0	0	0	0	0	0	0	0	0	0	0	0	0	0	0	0	0	0	0	0	0	0	0	0	0	0	0	0	0	0	0	0	0	0	0	0	0	0	0	0	0
RVCr 45	Cell 7-3-3-2	G1-mKO2	0	0	0	0	0	0	0	0	0	0	0	0	0	0	0	0	0	0	0	0	0	0	0	0	0	0	0	0	0	0	0	0	0	0	0	0	0	0	0	0	0	0	0	0	0	0	0
		G2-Crimson	0	0	0	0	0	0	0	0	0	0	0	0	0	0	0	0	0	0	0	0	0	0	0	0	0	0	0	0	0	0	0	0	0	0	0	0	0	0	0	0	0	0	0	0	0	0	0
RVCr 45	Cell 7-3-2	G1-mKO2	0	0	0	0	0	0	0	0	0	0	0	0	0	0	0	0	0	0	0	0	0	0	0	0	0	0	0	0	0	0	0	0	0	0	0	0	0	0	0	0	0	0	0	0	0	0	0
		G2-Crimson	0	0	0	0	0	0	0	0	0	0	0	0	0	0	0	0	0	0	0	0	0	0	0	0	0	0	0	0	0	0	0	0	0	0	0	0	0	0	0	0	0	0	0	0	0	0	0
RVCr 45	Cell 7-2	G1-mKO2	0	0	0	0	0	0	0	0	0	0	0	0	0	0	1796	3812	2044	2678	2139	3443	1989	4276	3813	3888	5947	5298	5293	5869	6119	6271	6257	7228	7333	8077	9197	8456	7565	7562	7303	7671	7432	6866	6120	7481	4574	4245	6182
		G2-Crimson	0	0	0	0	0	0	0	0	0	0	0	0	0	0	4214	7889	4131	5428	3980	6377	3332	7465	5925	5471	8867	7426	6249	6691	6407	6028	5361	6371	6144	7240	9513	7875	7036	7666	8251	10256	11019	11072	10472	16111	10765	11887	19721
RVCr 45	Cell 7-2-5	G1-mKO2	0	0	0	0	0	0	0	0	0	0	0	0	0	0	0	0	0	0	0	0	0	0	0	0	0	0	0	0	0	0	0	0	0	0	0	0	0	0	0	0	0	0	0	0	0	0	0
		G2-Crimson	0	0	0	0	0	0	0	0	0	0	0	0	0	0	0	0	0	0	0	0	0	0	0	0	0	0	0	0	0	0	0	0	0	0	0	0	0	0	0	0	0	0	0	0	0	0	0
RVCr 45	Cell 7-2-4	G1-mKO2	0	0	0	0	0	0	0	0	0	0	0	0	0	0	0	0	0	0	0	0	0	0	0	0	0	0	0	0	0	0	0	0	0	0	0	0	0	0	0	0	0	0	0	0	0	0	0
		G2-Crimson	0	0	0	0	0	0	0	0	0	0	0	0	0	0	0	0	0	0	0	0	0	0	0	0	0	0	0	0	0	0	0	0	0	0	0	0	0	0	0	0	0	0	0	0	0	0	0
RVCr 45	Cell 7-2-3	G1-mKO2	0	0	0	0	0	0	0	0	0	0	0	0	0	0	0	0	0	0	0	0	0	0	0	0	0	0	0	0	0	0	0	0	0	0	0	0	0	0	0	0	0	0	0	0	0	0	0
		G2-Crimson	0	0	0	0	0	0	0	0	0	0	0	0	0	0	0	0	0	0	0	0	0	0	0	0	0	0	0	0	0	0	0	0	0	0	0	0	0	0	0	0	0	0	0	0	0	0	0
RVCr 45	Cell 7-2-3-3	G1-mKO2	0	0	0	0	0	0	0	0	0	0	0	0	0	0	0	0	0	0	0	0	0	0	0	0	0	0	0	0	0	0	0	0	0	0	0	0	0	0	0	0	0	0	0	0	0	0	0
		G2-Crimson	0	0	0	0	0	0	0	0	0	0	0	0	0	0	0	0	0	0	0	0	0	0	0	0	0	0	0	0	0	0	0	0	0	0	0	0	0	0	0	0	0	0	0	0	0	0	0
RVCr 45	Cell 7-2-3-2	G1-mKO2	0	0	0	0	0	0	0	0	0	0	0	0	0	0	0	0	0	0	0	0	0	0	0	0	0	0	0	0	0	0	0	0	0	0	0	0	0	0	0	0	0	0	0	0	0	0	0
		G2-Crimson	0	0	0	0	0	0	0	0	0	0	0	0	0	0	0	0	0	0	0	0	0	0	0	0	0	0	0	0	0	0	0	0	0	0	0	0	0	0	0	0	0	0	0	0	0	0	0
RVCr 45	Cell 7-2-2	G1-mKO2	0	0	0	0	0	0	0	0	0	0	0	0	0	0	0	0	0	0	0	0	0	0	0	0	0	0	0	0	0	0	0	0	0	0	0	0	0	0	0	0	0	0	0	0	0	0	0
		G2-Crimson	0	0	0	0	0	0	0	0	0	0	0	0	0	0	0	0	0	0	0	0	0	0	0	0	0	0	0	0	0	0	0	0	0	0	0	0	0	0	0	0	0	0	0	0	0	0	0
RVCr 45	Cell 7-2-2-3	G1-mKO2	0	0	0	0	0	0	0	0	0	0	0	0	0	0	0	0	0	0	0	0	0	0	0	0	0	0	0	0	0	0	0	0	0	0	0	0	0	0	0	0	0	0	0	0	0	0	0
		G2-Crimson	0	0	0	0	0	0	0	0	0	0	0	0	0	0	0	0	0	0	0	0	0	0	0	0	0	0	0	0	0	0	0	0	0	0	0	0	0	0	0	0	0	0	0	0	0	0	0
RVCr 45	Cell 7-2-2-2	G1-mKO2	0	0	0	0	0	0	0	0	0	0	0	0	0	0	0	0	0	0	0	0	0	0	0	0	0	0	0	0	0	0	0	0	0	0	0	0	0	0	0	0	0	0	0	0	0	0	0
		G2-Crimson	0	0	0	0	0	0	0	0	0	0	0	0	0	0	0	0	0	0	0	0	0	0	0	0	0	0	0	0	0	0	0	0	0	0	0	0	0	0	0	0	0	0	0	0	0	0	0
RVCr 45	Cell 8	G1-mKO2	6878	7263	7696	9482	5819	6818	6427	8013	7369	5564	6305	4231	5858	7576	6735	4106	5339	6133	8989	4931	5671	4775	7181	7627	7575	9214	3790	5310	8712	5087	4573	5719	4345	5723	5544	8601	6901	8603	4571	4170	6580	7253	3965	4263	5095	5824	5477
		G2-Crimson	13975	16724	19231	23898	15353	18560	17645	21512	20482	15910	17568	12885	17222	21547	19149	12903	16080	18862	27081	16051	18379	16691	23774	25176	24595	29150	13902	18614	28425	18651	16741	20643	16456	20660	20196	28489	23519	28066	12871	11355	17331	19227	10254	10271	12617	14173	12861
RVCr 45	Cell 8-5	G1-mKO2	0	0	0	0	0	0	0	0	0	0	0	0	0	0	0	0	0	0	0	0	0	0	0	0	0	0	0	0	0	0	0	0	0	0	0	0	0	0	0	0	0	0	0	0	0	0	0
		G2-Crimson	0	0	0	0	0	0	0	0	0	0	0	0	0	0	0	0	0	0	0	0	0	0	0	0	0	0	0	0	0	0	0	0	0	0	0	0	0	0	0	0	0	0	0	0	0	0	0
RVCr 45	Cell 8-4	G1-mKO2	0	0	0	0	0	0	0	0	0	0	0	0	0	0	0	0	0	0	0	0	0	0	0	0	0	0	0	0	0	0	0	0	0	0	0	0	0	0	0	0	0	0	0	0	0	0	0
		G2-Crimson	0	0	0	0	0	0	0	0	0	0	0	0	0	0	0	0	0	0	0	0	0	0	0	0	0	0	0	0	0	0	0	0	0	0	0	0	0	0	0	0	0	0	0	0	0	0	0
RVCr 45	Cell 8-4-2	G1-mKO2	0	0	0	0	0	0	0	0	0	0	0	0	0	0	0	0	0	0	0	0	0	0	0	0	0	0	0	0	0	0	0	0	0	0	0	0	0	0	0	0	0	0	0	0	0	0	0
		G2-Crimson	0	0	0	0	0	0	0	0	0	0	0	0	0	0	0	0	0	0	0	0	0	0	0	0	0	0	0	0	0	0	0	0	0	0	0	0	0	0	0	0	0	0	0	0	0	0	0
RVCr 45	Cell 8-3	G1-mKO2	0	0	0	0	0	0	0	0	0	0	0	0	0	0	0	0	0	0	0	0	0	0	0	0	0	0	0	0	0	0	0	0	0	0	0	0	0	0	0	0	0	0	0	0	0	0	0
		G2-Crimson	0	0	0	0	0	0	0	0	0	0	0	0	0	0	0	0	0	0	0	0	0	0	0	0	0	0	0	0	0	0	0	0	0	0	0	0	0	0	0	0	0	0	0	0	0	0	0
RVCr 45	Cell 8-3-3	G1-mKO2	0	0	0	0	0	0	0	0	0	0	0	0	0	0	0	0	0	0	0	0	0	0	0	0	0	0	0	0	0	0	0	0	0	0	0	0	0	0	0	0	0	0	0	0	0	0	0
		G2-Crimson	0	0	0	0	0	0	0	0	0	0	0	0	0	0	0	0	0	0	0	0	0	0	0	0	0	0	0	0	0	0	0	0	0	0	0	0	0	0	0	0	0	0	0	0	0	0	0
RVCr 45	Cell 8-3-2	G1-mKO2	0	0	0	0	0	0	0	0	0	0	0	0	0	0	0	0	0	0	0	0	0	0	0	0	0	0	0	0	0	0	0	0	0	0	0	0	0	0	0	0	0	0	0	0	0	0	0
		G2-Crimson	0	0	0	0	0	0	0	0	0	0	0	0	0	0	0	0	0	0	0	0	0	0	0	0	0	0	0	0	0	0	0	0	0	0	0	0	0	0	0	0	0	0	0	0	0	0	0
RVCr 45	Cell 8-3-2-2	G1-mKO2	0	0	0	0	0	0	0	0	0	0	0	0	0	0	0	0	0	0	0	0	0	0	0	0	0	0	0	0	0	0	0	0	0	0	0	0	0	0	0	0	0	0	0	0	0	0	0
		G2-Crimson	0	0	0	0	0	0	0	0	0	0	0	0	0	0	0	0	0	0	0	0	0	0	0	0	0	0	0	0	0	0	0	0	0	0	0	0	0	0	0	0	0	0	0	0	0	0	0
RVCr 45	Cell 8-2	G1-mKO2	0	0	0	0	0	0	0	0	0	0	0	0	0	0	0	0	0	0	0	0	0	0	0	0	0	0	0	0	0	0	0	0	0	0	0	0	0	0	0	5197	5199	3766	3981	3926	4243	2666	4864
		G2-Crimson	0	0	0	0	0	0	0	0	0	0	0	0	0	0	0	0	0	0	0	0	0	0	0	0	0	0	0	0	0	0	0	0	0	0	0	0	0	0	0	14608	13993	10006	11043	10445	11231	6668	12284
RVCr 45	Cell 9	G1-mKO2	11782	13445	14204	11915	13763	11601	13930	10203	12301	11595	11287	10533	10370	9510	8097	9229	7274	7154	5810	6121	5467	5424	5316	4982	6150	5899	5787	5717	5185	6014	5860	6558	6920	6568	5881	6330	5397	6269	5037	5667	6287	5972	6322	6159	5308	6047	11787
		G2-Crimson	12374	14698	17195	12694	17328	13732	19371	13406	18687	19211	19673	19949	22588	22290	21353	27037	24557	27454	27097	29960	29677	31006	31150	30609	36023	36463	35815	37005	36444	40485	41667	44497	46540	45689	45613	46904	44172	48296	43991	47533	50512	49312	51452	51888	47513	50328	67870
RVCr 45	Cell 9-4	G1-mKO2	0	0	0	0	0	0	0	0	0	0	0	0	0	0	0	0	0	0	0	0	0	0	0	0	0	0	0	0	0	0	0	0	0	0	0	0	0	0	0	0	0	0	0	0	0	0	0
		G2-Crimson	0	0	0	0	0	0	0	0	0	0	0	0	0	0	0	0	0	0	0	0	0	0	0	0	0	0	0	0	0	0	0	0	0	0	0	0	0	0	0	0	0	0	0	0	0	0	0
RVCr 45	Cell 9-3	G1-mKO2	0	0	0	0	0	0	0	0	0	0	0	0	0	0	0	0	0	0	0	0	0	0	0	0	0	0	0	0	0	0	0	0	0	0	0	0	0	0	0	0	0	0	0	0	0	0	0
		G2-Crimson	0	0	0	0	0	0	0	0	0	0	0	0	0	0	0	0	0	0	0	0	0	0	0	0	0	0	0	0	0	0	0	0	0	0	0	0	0	0	0	0	0	0	0	0	0	0	0
RVCr 45	Cell 9-2	G1-mKO2	0	0	0	0	0	0	0	0	0	0	0	0	0	0	0	0	0	0	0	0	0	0	0	0	0	0	0	0	0	0	0	0	0	0	0	0	0	0	0	0	0	0	0	0	0	0	0
		G2-Crimson	0	0	0	0	0	0	0	0	0	0	0	0	0	0	0	0	0	0	0	0	0	0	0	0	0	0	0	0	0	0	0	0	0	0	0	0	0	0	0	0	0	0	0	0	0	0	0
RVCr 45	Cell 9-2-2	G1-mKO2	0	0	0	0	0	0	0	0	0	0	0	0	0	0	0	0	0	0	0	0	0	0	0	0	0	0	0	0	0	0	0	0	0	0	0	0	0	0	0	0	0	0	0	0	0	0	0
		G2-Crimson	0	0	0	0	0	0	0	0	0	0	0	0	0	0	0	0	0	0	0	0	0	0	0	0	0	0	0	0	0	0	0	0	0	0	0	0	0	0	0	0	0	0	0	0	0	0	0
RVCr 45	Cell 10	G1-mKO2	7779	6518	7002	4243	6998	3833	4381	4839	6497	5759	4573	4868	8668	6766	6052	8944	6731	4942	4853	7309	6818	9658	11407	7873	4085	5210	6045	4972	5255	5450	5109	5788	4177	4633	7440	5549	7790	6217	5848	7918	6586	8831	7625	7143	5298	6298	5003
		G2-Crimson	23929	21217	22322	14454	22074	14103	15688	16982	21958	20755	17285	18833	29301	24638	24440	31229	26395	21531	21071	28450	27090	33518	38614	19559	8548	10991	12786	9976	9868	10352	9298	9992	6437	7415	12392	7894	10942	7827	7223	10749	8129	13659	11374	11874	8828	12670	11723
RVCr 45	Cell 10-6	G1-mKO2	0	0	0	0	0	0	0	0	0	0	0	0	0	0	0	0	0	0	0	0	0	0	0	0	0	0	0	0	0	0	0	0	0	0	0	0	0	0	0	0	0	0	0	0	0	0	0
		G2-Crimson	0	0	0	0	0	0	0	0	0	0	0	0	0	0	0	0	0	0	0	0	0	0	0	0	0	0	0	0	0	0	0	0	0	0	0	0	0	0	0	0	0	0	0	0	0	0	0
RVCr 45	Cell 10-5	G1-mKO2	0	0	0	0	0	0	0	0	0	0	0	0	0	0	0	0	0	0	0	0	0	0	0	0	0	0	0	0	0	0	0	0	0	0	0	0	0	0	0	0	0	0	0	0	0	0	0
		G2-Crimson	0	0	0	0	0	0	0	0	0	0	0	0	0	0	0	0	0	0	0	0	0	0	0	0	0	0	0	0	0	0	0	0	0	0	0	0	0	0	0	0	0	0	0	0	0	0	0
RVCr 45	Cell 10-4	G1-mKO2	0	0	0	0	0	0	0	0	0	0	0	0	0	0	0	0	0	0	0	0	0	0	0	0	0	0	0	0	0	0	0	0	0	0	0	0	0	0	0	0	0	0	0	0	0	0	0
		G2-Crimson	0	0	0	0	0	0	0	0	0	0	0	0	0	0	0	0	0	0	0	0	0	0	0	0	0	0	0	0	0	0	0	0	0	0	0	0	0	0	0	0	0	0	0	0	0	0	0
RVCr 45	Cell 10-4-3	G1-mKO2	0	0	0	0	0	0	0	0	0	0	0	0	0	0	0	0	0	0	0	0	0	0	0	0	0	0	0	0	0	0	0	0	0	0	0	0	0	0	0	0	0	0	0	0	0	0	0
		G2-Crimson	0	0	0	0	0	0	0	0	0	0	0	0	0	0	0	0	0	0	0	0	0	0	0	0	0	0	0	0	0	0	0	0	0	0	0	0	0	0	0	0	0	0	0	0	0	0	0
RVCr 45	Cell 10-4-2	G1-mKO2	0	0	0	0	0	0	0	0	0	0	0	0	0	0	0	0	0	0	0	0	0	0	0	0	0	0	0	0	0	0	0	0	0	0	0	0	0	0	0	0	0	0	0	0	0	0	0
		G2-Crimson	0	0	0	0	0	0	0	0	0	0	0	0	0	0	0	0	0	0	0	0	0	0	0	0	0	0	0	0	0	0	0	0	0	0	0	0	0	0	0	0	0	0	0	0	0	0	0
RVCr 45	Cell 10-4-2-2	G1-mKO2	0	0	0	0	0	0	0	0	0	0	0	0	0	0	0	0	0	0	0	0	0	0	0	0	0	0	0	0	0	0	0	0	0	0	0	0	0	0	0	0	0	0	0	0	0	0	0
		G2-Crimson	0	0	0	0	0	0	0	0	0	0	0	0	0	0	0	0	0	0	0	0	0	0	0	0	0	0	0	0	0	0	0	0	0	0	0	0	0	0	0	0	0	0	0	0	0	0	0
RVCr 45	Cell 10-3	G1-mKO2	0	0	0	0	0	0	0	0	0	0	0	0	0	0	0	0	0	0	0	0	0	0	0	0	0	0	0	0	0	0	0	0	0	0	0	0	0	0	0	0	0	0	0	0	0	0	0
		G2-Crimson	0	0	0	0	0	0	0	0	0	0	0	0	0	0	0	0	0	0	0	0	0	0	0	0	0	0	0	0	0	0	0	0	0	0	0	0	0	0	0	0	0	0	0	0	0	0	0
RVCr 45	Cell 10-3-3	G1-mKO2	0	0	0	0	0	0	0	0	0	0	0	0	0	0	0	0	0	0	0	0	0	0	0	0	0	0	0	0	0	0	0	0	0	0	0	0	0	0	0	0	0	0	0	0	0	0	0
		G2-Crimson	0	0	0	0	0	0	0	0	0	0	0	0	0	0	0	0	0	0	0	0	0	0	0	0	0	0	0	0	0	0	0	0	0	0	0	0	0	0	0	0	0	0	0	0	0	0	0
RVCr 45	Cell 10-3-2	G1-mKO2	0	0	0	0	0	0	0	0	0	0	0	0	0	0	0	0	0	0	0	0	0	0	0	0	0	0	0	0	0	0	0	0	0	0	0	0	0	0	0	0	0	0	0	0	0	0	0
		G2-Crimson	0	0	0	0	0	0	0	0	0	0	0	0	0	0	0	0	0	0	0	0	0	0	0	0	0	0	0	0	0	0	0	0	0	0	0	0	0	0	0	0	0	0	0	0	0	0	0
RVCr 45	Cell 10-3-2-2	G1-mKO2	0	0	0	0	0	0	0	0	0	0	0	0	0	0	0	0	0	0	0	0	0	0	0	0	0	0	0	0	0	0	0	0	0	0	0	0	0	0	0	0	0	0	0	0	0	0	0
		G2-Crimson	0	0	0	0	0	0	0	0	0	0	0	0	0	0	0	0	0	0	0	0	0	0	0	0	0	0	0	0	0	0	0	0	0	0	0	0	0	0	0	0	0	0	0	0	0	0	0
RVCr 45	Cell 10-2	G1-mKO2	0	0	0	0	0	0	0	0	0	0	0	0	0	0	0	0	0	0	0	0	0	0	0	0	2619	2506	2233	3339	3884	3112	4547	4696	5534	5484	4219	7015	6283	6322	5975	4454	8416	7088	6372	7363	6665	7709	8483
		G2-Crimson	0	0	0	0	0	0	0	0	0	0	0	0	0	0	0	0	0	0	0	0	0	0	0	0	5696	6989	4678	7356	8465	7188	9619	9025	10289	9603	6279	10883	8789	8455	7196	4173	10196	6688	4522	6443	4491	5315	6753
RVCr 45	Cell 10-2-5	G1-mKO2	0	0	0	0	0	0	0	0	0	0	0	0	0	0	0	0	0	0	0	0	0	0	0	0	0	0	0	0	0	0	0	0	0	0	0	0	0	0	0	0	0	0	0	0	0	0	0
		G2-Crimson	0	0	0	0	0	0	0	0	0	0	0	0	0	0	0	0	0	0	0	0	0	0	0	0	0	0	0	0	0	0	0	0	0	0	0	0	0	0	0	0	0	0	0	0	0	0	0
RVCr 45	Cell 10-2-4	G1-mKO2	0	0	0	0	0	0	0	0	0	0	0	0	0	0	0	0	0	0	0	0	0	0	0	0	0	0	0	0	0	0	0	0	0	0	0	0	0	0	0	0	0	0	0	0	0	0	0
		G2-Crimson	0	0	0	0	0	0	0	0	0	0	0	0	0	0	0	0	0	0	0	0	0	0	0	0	0	0	0	0	0	0	0	0	0	0	0	0	0	0	0	0	0	0	0	0	0	0	0
RVCr 45	Cell 10-2-3	G1-mKO2	0	0	0	0	0	0	0	0	0	0	0	0	0	0	0	0	0	0	0	0	0	0	0	0	0	0	0	0	0	0	0	0	0	0	0	0	0	0	0	0	0	0	0	0	0	0	0
		G2-Crimson	0	0	0	0	0	0	0	0	0	0	0	0	0	0	0	0	0	0	0	0	0	0	0	0	0	0	0	0	0	0	0	0	0	0	0	0	0	0	0	0	0	0	0	0	0	0	0
RVCr 45	Cell 10-2-3-2	G1-mKO2	0	0	0	0	0	0	0	0	0	0	0	0	0	0	0	0	0	0	0	0	0	0	0	0	0	0	0	0	0	0	0	0	0	0	0	0	0	0	0	0	0	0	0	0	0	0	0
		G2-Crimson	0	0	0	0	0	0	0	0	0	0	0	0	0	0	0	0	0	0	0	0	0	0	0	0	0	0	0	0	0	0	0	0	0	0	0	0	0	0	0	0	0	0	0	0	0	0	0
RVCr 45	Cell 10-2-3-2-2	G1-mKO2	0	0	0	0	0	0	0	0	0	0	0	0	0	0	0	0	0	0	0	0	0	0	0	0	0	0	0	0	0	0	0	0	0	0	0	0	0	0	0	0	0	0	0	0	0	0	0
		G2-Crimson	0	0	0	0	0	0	0	0	0	0	0	0	0	0	0	0	0	0	0	0	0	0	0	0	0	0	0	0	0	0	0	0	0	0	0	0	0	0	0	0	0	0	0	0	0	0	0
RVCr 45	Cell 10-2-2	G1-mKO2	0	0	0	0	0	0	0	0	0	0	0	0	0	0	0	0	0	0	0	0	0	0	0	0	0	0	0	0	0	0	0	0	0	0	0	0	0	0	0	0	0	0	0	0	0	0	0
		G2-Crimson	0	0	0	0	0	0	0	0	0	0	0	0	0	0	0	0	0	0	0	0	0	0	0	0	0	0	0	0	0	0	0	0	0	0	0	0	0	0	0	0	0	0	0	0	0	0	0
RVCr 45	Cell 10-2-2-3	G1-mKO2	0	0	0	0	0	0	0	0	0	0	0	0	0	0	0	0	0	0	0	0	0	0	0	0	0	0	0	0	0	0	0	0	0	0	0	0	0	0	0	0	0	0	0	0	0	0	0
		G2-Crimson	0	0	0	0	0	0	0	0	0	0	0	0	0	0	0	0	0	0	0	0	0	0	0	0	0	0	0	0	0	0	0	0	0	0	0	0	0	0	0	0	0	0	0	0	0	0	0
RVCr 45	Cell 10-2-2-2	G1-mKO2	0	0	0	0	0	0	0	0	0	0	0	0	0	0	0	0	0	0	0	0	0	0	0	0	0	0	0	0	0	0	0	0	0	0	0	0	0	0	0	0	0	0	0	0	0	0	0
		G2-Crimson	0	0	0	0	0	0	0	0	0	0	0	0	0	0	0	0	0	0	0	0	0	0	0	0	0	0	0	0	0	0	0	0	0	0	0	0	0	0	0	0	0	0	0	0	0	0	0
RVCr 45	Cell 10-2-2-2-2	G1-mKO2	0	0	0	0	0	0	0	0	0	0	0	0	0	0	0	0	0	0	0	0	0	0	0	0	0	0	0	0	0	0	0	0	0	0	0	0	0	0	0	0	0	0	0	0	0	0	0
		G2-Crimson	0	0	0	0	0	0	0	0	0	0	0	0	0	0	0	0	0	0	0	0	0	0	0	0	0	0	0	0	0	0	0	0	0	0	0	0	0	0	0	0	0	0	0	0	0	0	0
RVCr 45	Cell 11	G1-mKO2	17299	15174	14674	15153	17074	13882	12202	14295	11758	12989	10127	9382	10713	9628	10250	8251	8012	7924	8186	8309	7912	9059	8516	8562	9529	9039	7780	8563	7883	9385	10022	10619	10235	9632	12048	11020	11419	11637	11569	11781	12202	11318	12054	12819	12299	12753	11819
		G2-Crimson	32963	30687	30765	34296	41703	37004	35581	44852	41706	49981	44700	47891	56011	58261	63417	59866	61155	63116	66434	67775	67546	72580	71338	73032	77619	76325	70157	75380	73613	81192	84918	88401	87710	84515	93818	90571	92343	94133	93871	95207	96245	93550	98108	100743	100125	101775	99750
RVCr 45	Cell 11-3	G1-mKO2	0	0	0	0	0	0	0	0	0	0	0	0	0	0	0	0	0	0	0	0	0	0	0	0	0	0	0	0	0	0	0	0	0	0	0	0	0	0	0	0	0	0	0	0	0	0	0
		G2-Crimson	0	0	0	0	0	0	0	0	0	0	0	0	0	0	0	0	0	0	0	0	0	0	0	0	0	0	0	0	0	0	0	0	0	0	0	0	0	0	0	0	0	0	0	0	0	0	0
RVCr 45	Cell 11-2	G1-mKO2	0	0	0	0	0	0	0	0	0	0	0	0	0	0	0	0	0	0	0	0	0	0	0	0	0	0	0	0	0	0	0	0	0	0	0	0	0	0	0	0	0	0	0	0	0	0	0
		G2-Crimson	0	0	0	0	0	0	0	0	0	0	0	0	0	0	0	0	0	0	0	0	0	0	0	0	0	0	0	0	0	0	0	0	0	0	0	0	0	0	0	0	0	0	0	0	0	0	0
RVCr 45	Cell 12	G1-mKO2	19514	16995	20471	22336	22226	23516	24612	25074	25835	26739	29762	31752	30222	33125	33898	33608	33306	35239	36275	38009	39948	38701	40191	39871	40778	41890	40751	42509	42008	39825	38411	39158	39169	38339	35830	35043	31121	30767	28706	28418	24723	22628	19043	17703	15157	11599	9585
		G2-Crimson	11415	6603	9294	10343	9362	9310	10437	8351	9023	8545	9393	11336	8863	9408	9561	8997	8096	9074	9393	11034	12187	11603	13393	14368	16066	17319	16972	19124	19860	19651	19282	21397	22571	24543	24169	25721	24509	26151	27098	30269	29319	30616	28909	32725	34171	32153	33803
RVCr 45	Cell 12-3	G1-mKO2	0	0	0	0	0	0	0	0	0	0	0	0	0	0	0	0	0	0	0	0	0	0	0	0	0	0	0	0	0	0	0	0	0	0	0	0	0	0	0	0	0	0	0	0	0	0	0
		G2-Crimson	0	0	0	0	0	0	0	0	0	0	0	0	0	0	0	0	0	0	0	0	0	0	0	0	0	0	0	0	0	0	0	0	0	0	0	0	0	0	0	0	0	0	0	0	0	0	0
RVCr 45	Cell 12-2	G1-mKO2	0	0	0	0	0	0	0	0	0	0	0	0	0	0	0	0	0	0	0	0	0	0	0	0	0	0	0	0	0	0	0	0	0	0	0	0	0	0	0	0	0	0	0	0	0	0	0
		G2-Crimson	0	0	0	0	0	0	0	0	0	0	0	0	0	0	0	0	0	0	0	0	0	0	0	0	0	0	0	0	0	0	0	0	0	0	0	0	0	0	0	0	0	0	0	0	0	0	0
RVCr 45	Cell 12-2-2	G1-mKO2	0	0	0	0	0	0	0	0	0	0	0	0	0	0	0	0	0	0	0	0	0	0	0	0	0	0	0	0	0	0	0	0	0	0	0	0	0	0	0	0	0	0	0	0	0	0	0
		G2-Crimson	0	0	0	0	0	0	0	0	0	0	0	0	0	0	0	0	0	0	0	0	0	0	0	0	0	0	0	0	0	0	0	0	0	0	0	0	0	0	0	0	0	0	0	0	0	0	0
RVCr 45	Cell 13	G1-mKO2	19427	18864	19907	18761	20058	21262	19607	20519	21959	19186	18597	19264	17101	17173	15160	14192	11802	10024	8608	7646	7025	6807	5744	6149	8675	8352	7709	7198	9207	8632	9435	8656	8425	9100	9483	9193	9119	9256	9609	9743	9324	10113	9702	15559	11316	12408	11801
		G2-Crimson	20239	17864	21719	20151	22421	26425	23664	27007	31930	29498	31701	37851	35539	41356	40452	44194	43024	43094	43514	48966	49639	53241	50632	54102	69101	68851	66621	65296	76194	74981	79974	78003	79146	83357	85467	86345	88491	90079	92560	94243	89396	92188	89581	126765	111151	117820	106164
RVCr 45	Cell 13-4	G1-mKO2	0	0	0	0	0	0	0	0	0	0	0	0	0	0	0	0	0	0	0	0	0	0	0	0	0	0	0	0	0	0	0	0	0	0	0	0	0	0	0	0	0	0	0	0	0	0	0
		G2-Crimson	0	0	0	0	0	0	0	0	0	0	0	0	0	0	0	0	0	0	0	0	0	0	0	0	0	0	0	0	0	0	0	0	0	0	0	0	0	0	0	0	0	0	0	0	0	0	0
RVCr 45	Cell 13-3	G1-mKO2	0	0	0	0	0	0	0	0	0	0	0	0	0	0	0	0	0	0	0	0	0	0	0	0	0	0	0	0	0	0	0	0	0	0	0	0	0	0	0	0	0	0	0	0	0	0	0
		G2-Crimson	0	0	0	0	0	0	0	0	0	0	0	0	0	0	0	0	0	0	0	0	0	0	0	0	0	0	0	0	0	0	0	0	0	0	0	0	0	0	0	0	0	0	0	0	0	0	0
RVCr 45	Cell 13-3-2	G1-mKO2	0	0	0	0	0	0	0	0	0	0	0	0	0	0	0	0	0	0	0	0	0	0	0	0	0	0	0	0	0	0	0	0	0	0	0	0	0	0	0	0	0	0	0	0	0	0	0
		G2-Crimson	0	0	0	0	0	0	0	0	0	0	0	0	0	0	0	0	0	0	0	0	0	0	0	0	0	0	0	0	0	0	0	0	0	0	0	0	0	0	0	0	0	0	0	0	0	0	0
RVCr 45	Cell 13-2	G1-mKO2	0	0	0	0	0	0	0	0	0	0	0	0	0	0	0	0	0	0	0	0	0	0	0	0	0	0	0	0	0	0	0	0	0	0	0	0	0	0	0	0	0	0	0	0	0	0	0
		G2-Crimson	0	0	0	0	0	0	0	0	0	0	0	0	0	0	0	0	0	0	0	0	0	0	0	0	0	0	0	0	0	0	0	0	0	0	0	0	0	0	0	0	0	0	0	0	0	0	0
RVCr 45	Cell 14	G1-mKO2	21007	19297	20131	20474	18362	19739	21080	18769	18708	15456	15422	15873	12304	12519	10450	10155	7617	7274	7218	7263	7218	8038	8072	6965	8110	7311	7300	7676	7756	7770	7079	7440	7379	7505	8296	7592	7987	7827	7735	13151	11024	11439	7242	6323	4051	3064	1526
		G2-Crimson	24985	21702	25187	27250	22267	27202	33693	30798	34955	30060	35242	42622	37385	44332	42551	49862	47137	49790	52103	54339	56945	62981	64343	61465	66727	66592	70244	73434	75978	78087	78433	81455	82867	85913	91409	88495	92118	92955	93181	114840	111536	113948	42930	25171	11794	6534	3043
RVCr 45	Cell 14-4	G1-mKO2	0	0	0	0	0	0	0	0	0	0	0	0	0	0	0	0	0	0	0	0	0	0	0	0	0	0	0	0	0	0	0	0	0	0	0	0	0	0	0	0	0	0	0	0	0	0	0
		G2-Crimson	0	0	0	0	0	0	0	0	0	0	0	0	0	0	0	0	0	0	0	0	0	0	0	0	0	0	0	0	0	0	0	0	0	0	0	0	0	0	0	0	0	0	0	0	0	0	0
RVCr 45	Cell 14-3	G1-mKO2	0	0	0	0	0	0	0	0	0	0	0	0	0	0	0	0	0	0	0	0	0	0	0	0	0	0	0	0	0	0	0	0	0	0	0	0	0	0	0	0	0	0	0	0	0	0	0
		G2-Crimson	0	0	0	0	0	0	0	0	0	0	0	0	0	0	0	0	0	0	0	0	0	0	0	0	0	0	0	0	0	0	0	0	0	0	0	0	0	0	0	0	0	0	0	0	0	0	0
RVCr 45	Cell 14-3-2	G1-mKO2	0	0	0	0	0	0	0	0	0	0	0	0	0	0	0	0	0	0	0	0	0	0	0	0	0	0	0	0	0	0	0	0	0	0	0	0	0	0	0	0	0	0	0	0	0	0	0
		G2-Crimson	0	0	0	0	0	0	0	0	0	0	0	0	0	0	0	0	0	0	0	0	0	0	0	0	0	0	0	0	0	0	0	0	0	0	0	0	0	0	0	0	0	0	0	0	0	0	0
RVCr 45	Cell 14-2	G1-mKO2	0	0	0	0	0	0	0	0	0	0	0	0	0	0	0	0	0	0	0	0	0	0	0	0	0	0	0	0	0	0	0	0	0	0	0	0	0	0	0	0	0	0	8108	4633	6609	4757	1886
		G2-Crimson	0	0	0	0	0	0	0	0	0	0	0	0	0	0	0	0	0	0	0	0	0	0	0	0	0	0	0	0	0	0	0	0	0	0	0	0	0	0	0	0	0	0	52131	19603	20608	13159	3067
RVCr 45	Cell 14-2-2	G1-mKO2	0	0	0	0	0	0	0	0	0	0	0	0	0	0	0	0	0	0	0	0	0	0	0	0	0	0	0	0	0	0	0	0	0	0	0	0	0	0	0	0	0	0	0	0	0	0	0
		G2-Crimson	0	0	0	0	0	0	0	0	0	0	0	0	0	0	0	0	0	0	0	0	0	0	0	0	0	0	0	0	0	0	0	0	0	0	0	0	0	0	0	0	0	0	0	0	0	0	0
RVCr 44	Cell 2	G1-mKO2	8699	8227	9246	9487	8222	8930	8909	8994	8333	9161	11025	9817	9433	9356	9651	9611	10180	9504	9629	8807	8521	9937	11096	10209	8932	9241	9900	8889	9451	9898	8982	10745	8929	11396	8837	9118	8873	10068	9289	10054	9005	9053	9471	10267	9782	10243	10183
		G2-Crimson	64095	62528	66063	66779	62533	65141	63989	64825	60669	65788	74845	68573	67747	66335	70177	70207	70721	68802	68352	65638	63075	71019	75736	72730	67405	68274	72176	66705	69725	71907	68772	76029	68778	77897	67996	71030	69135	73693	71185	75792	71487	72258	73468	77269	75613	77179	76499
RVCr 44	Cell 2-2	G1-mKO2	0	0	0	0	0	0	0	0	0	0	0	0	0	0	0	0	0	0	0	0	0	0	0	0	0	0	0	0	0	0	0	0	0	0	0	0	0	0	0	0	0	0	0	0	0	0	0
		G2-Crimson	0	0	0	0	0	0	0	0	0	0	0	0	0	0	0	0	0	0	0	0	0	0	0	0	0	0	0	0	0	0	0	0	0	0	0	0	0	0	0	0	0	0	0	0	0	0	0
RVCr 44	Cell 3	G1-mKO2	11360	12605	11553	12257	12160	10457	11450	11382	10284	11283	11395	9451	7326	6887	6375	6041	3684	5422	4608	4099	5669	5614	3295	5775	4505	5394	5247	4803	4304	5012	5157	5101	5986	2369	6809	4519	6302	4028	4641	6700	5804	4842	3512	4101	4819	5482	4904
		G2-Crimson	13850	16642	13211	14872	14661	10067	12716	12984	11640	15723	17879	14848	11977	13384	15194	17743	12858	20293	17863	15704	21956	21592	14340	22909	18676	21887	21368	20012	18304	21419	21999	21987	24581	13154	29538	21857	27759	20441	23366	31112	28234	25237	21120	23553	27114	29457	28288
RVCr 44	Cell 3-3	G1-mKO2	0	0	0	0	0	0	0	0	0	0	0	0	0	0	0	0	0	0	0	0	0	0	0	0	0	0	0	0	0	0	0	0	0	0	0	0	0	0	0	0	0	0	0	0	0	0	0
		G2-Crimson	0	0	0	0	0	0	0	0	0	0	0	0	0	0	0	0	0	0	0	0	0	0	0	0	0	0	0	0	0	0	0	0	0	0	0	0	0	0	0	0	0	0	0	0	0	0	0
RVCr 44	Cell 3-2	G1-mKO2	0	0	0	0	0	0	0	0	0	0	0	0	0	0	0	0	0	0	0	0	0	0	0	0	0	0	0	0	0	0	0	0	0	0	0	0	0	0	0	0	0	0	0	0	0	0	0
		G2-Crimson	0	0	0	0	0	0	0	0	0	0	0	0	0	0	0	0	0	0	0	0	0	0	0	0	0	0	0	0	0	0	0	0	0	0	0	0	0	0	0	0	0	0	0	0	0	0	0
RVCr 44	Cell 4	G1-mKO2	12154	10482	11287	8961	9697	9099	10868	10347	9785	7206	5869	7436	6667	5331	6070	5552	5735	4008	6499	5512	4040	5915	6769	7338	5817	5210	5618	5591	7932	7337	7330	6487	7226	6847	6593	6743	6848	7116	7130	7048	6866	7704	7066	12567	9014	6065	1624
		G2-Crimson	24400	19637	23723	19001	22597	22654	31797	33200	33935	28084	26137	35584	35411	33112	36744	34969	36544	29195	41975	38628	32638	42597	47076	50754	44083	42184	44331	45430	56944	54665	55456	52731	56369	55166	54409	55595	57130	59764	60816	61675	60870	65132	63265	82101	68401	31218	6529
RVCr 44	Cell 4-4	G1-mKO2	0	0	0	0	0	0	0	0	0	0	0	0	0	0	0	0	0	0	0	0	0	0	0	0	0	0	0	0	0	0	0	0	0	0	0	0	0	0	0	0	0	0	0	0	0	0	0
		G2-Crimson	0	0	0	0	0	0	0	0	0	0	0	0	0	0	0	0	0	0	0	0	0	0	0	0	0	0	0	0	0	0	0	0	0	0	0	0	0	0	0	0	0	0	0	0	0	0	0
RVCr 44	Cell 4-3	G1-mKO2	0	0	0	0	0	0	0	0	0	0	0	0	0	0	0	0	0	0	0	0	0	0	0	0	0	0	0	0	0	0	0	0	0	0	0	0	0	0	0	0	0	0	0	0	0	0	0
		G2-Crimson	0	0	0	0	0	0	0	0	0	0	0	0	0	0	0	0	0	0	0	0	0	0	0	0	0	0	0	0	0	0	0	0	0	0	0	0	0	0	0	0	0	0	0	0	0	0	0
RVCr 44	Cell 4-2	G1-mKO2	0	0	0	0	0	0	0	0	0	0	0	0	0	0	0	0	0	0	0	0	0	0	0	0	0	0	0	0	0	0	0	0	0	0	0	0	0	0	0	0	0	0	0	0	0	0	1356
		G2-Crimson	0	0	0	0	0	0	0	0	0	0	0	0	0	0	0	0	0	0	0	0	0	0	0	0	0	0	0	0	0	0	0	0	0	0	0	0	0	0	0	0	0	0	0	0	0	0	5168
RVCr 44	Cell 5	G1-mKO2	6209	6585	7497	6960	5762	7406	9296	7626	8307	8219	7724	11542	9850	7230	8941	7911	8586	8485	7117	7164	6463	6642	5707	5391	4745	3714	3369	4614	3101	2368	2637	2825	2451	4480	2411	3170	2898	3476	4981	3442	2891	4465	2004	3112	4351	3297	2431
		G2-Crimson	7514	7604	10155	7652	4920	7986	12852	7889	9252	8949	7553	18678	13920	7160	11951	9556	11385	12564	10134	11869	10535	12228	11361	12035	11871	10489	11107	17830	13657	11313	12830	13419	12884	20749	12555	15911	14996	17228	23307	17878	16212	22081	12543	16522	22397	18763	15535
RVCr 44	Cell 5-4	G1-mKO2	0	0	0	0	0	0	0	0	0	0	0	0	0	0	0	0	0	0	0	0	0	0	0	0	0	0	0	0	0	0	0	0	0	0	0	0	0	0	0	0	0	0	0	0	0	0	0
		G2-Crimson	0	0	0	0	0	0	0	0	0	0	0	0	0	0	0	0	0	0	0	0	0	0	0	0	0	0	0	0	0	0	0	0	0	0	0	0	0	0	0	0	0	0	0	0	0	0	0
RVCr 44	Cell 5-3	G1-mKO2	0	0	0	0	0	0	0	0	0	0	0	0	0	0	0	0	0	0	0	0	0	0	0	0	0	0	0	0	0	0	0	0	0	0	0	0	0	0	0	0	0	0	0	0	0	0	0
		G2-Crimson	0	0	0	0	0	0	0	0	0	0	0	0	0	0	0	0	0	0	0	0	0	0	0	0	0	0	0	0	0	0	0	0	0	0	0	0	0	0	0	0	0	0	0	0	0	0	0
RVCr 44	Cell 5-2	G1-mKO2	0	0	0	0	0	0	0	0	0	0	0	0	0	0	0	0	0	0	0	0	0	0	0	0	0	0	0	0	0	0	0	0	0	0	0	0	0	0	0	0	0	0	0	0	0	0	0
		G2-Crimson	0	0	0	0	0	0	0	0	0	0	0	0	0	0	0	0	0	0	0	0	0	0	0	0	0	0	0	0	0	0	0	0	0	0	0	0	0	0	0	0	0	0	0	0	0	0	0
RVCr 44	Cell 5-2-3	G1-mKO2	0	0	0	0	0	0	0	0	0	0	0	0	0	0	0	0	0	0	0	0	0	0	0	0	0	0	0	0	0	0	0	0	0	0	0	0	0	0	0	0	0	0	0	0	0	0	0
		G2-Crimson	0	0	0	0	0	0	0	0	0	0	0	0	0	0	0	0	0	0	0	0	0	0	0	0	0	0	0	0	0	0	0	0	0	0	0	0	0	0	0	0	0	0	0	0	0	0	0
RVCr 44	Cell 5-2-2	G1-mKO2	0	0	0	0	0	0	0	0	0	0	0	0	0	0	0	0	0	0	0	0	0	0	0	0	0	0	0	0	0	0	0	0	0	0	0	0	0	0	0	0	0	0	0	0	0	0	0
		G2-Crimson	0	0	0	0	0	0	0	0	0	0	0	0	0	0	0	0	0	0	0	0	0	0	0	0	0	0	0	0	0	0	0	0	0	0	0	0	0	0	0	0	0	0	0	0	0	0	0
RVCr 44	Cell 5-2-2-2	G1-mKO2	0	0	0	0	0	0	0	0	0	0	0	0	0	0	0	0	0	0	0	0	0	0	0	0	0	0	0	0	0	0	0	0	0	0	0	0	0	0	0	0	0	0	0	0	0	0	0
		G2-Crimson	0	0	0	0	0	0	0	0	0	0	0	0	0	0	0	0	0	0	0	0	0	0	0	0	0	0	0	0	0	0	0	0	0	0	0	0	0	0	0	0	0	0	0	0	0	0	0
RVCr 44	Cell 6	G1-mKO2	2251	1519	1301	831	1194	1373	1961	1663	1971	2436	2319	1842	2204	2642	3496	3528	3004	4281	3431	4395	4789	4684	5137	6653	5083	5688	5800	6245	6051	6266	6973	6377	6452	7156	6742	6769	5940	6134	4087	5354	4230	4776	2259	3435	3618	2597	2631
		G2-Crimson	7512	5079	3751	2383	3833	4479	6798	5360	6469	7802	7319	4759	5243	6348	8780	7823	5934	9853	5595	8177	8111	7460	8102	11411	6550	7290	6772	7139	6615	6839	8353	7262	7301	9755	9774	10817	9757	13336	8464	14250	12978	18675	10843	18336	18961	14672	15001
RVCr 44	Cell 6-4	G1-mKO2	0	0	0	0	0	0	0	0	0	0	0	0	0	0	0	0	0	0	0	0	0	0	0	0	0	0	0	0	0	0	0	0	0	0	0	0	0	0	0	0	0	0	0	0	0	0	0
		G2-Crimson	0	0	0	0	0	0	0	0	0	0	0	0	0	0	0	0	0	0	0	0	0	0	0	0	0	0	0	0	0	0	0	0	0	0	0	0	0	0	0	0	0	0	0	0	0	0	0
RVCr 44	Cell 6-3	G1-mKO2	0	0	0	0	0	0	0	0	0	0	0	0	0	0	0	0	0	0	0	0	0	0	0	0	0	0	0	0	0	0	0	0	0	0	0	0	0	0	0	0	0	0	0	0	0	0	0
		G2-Crimson	0	0	0	0	0	0	0	0	0	0	0	0	0	0	0	0	0	0	0	0	0	0	0	0	0	0	0	0	0	0	0	0	0	0	0	0	0	0	0	0	0	0	0	0	0	0	0
RVCr 44	Cell 6-2	G1-mKO2	0	0	0	0	0	0	0	0	0	0	0	0	0	0	0	0	0	0	0	0	0	0	0	0	0	0	0	0	0	0	0	0	0	0	0	0	0	0	0	0	0	0	0	0	0	0	0
		G2-Crimson	0	0	0	0	0	0	0	0	0	0	0	0	0	0	0	0	0	0	0	0	0	0	0	0	0	0	0	0	0	0	0	0	0	0	0	0	0	0	0	0	0	0	0	0	0	0	0
RVCr 44	Cell 6-2-2	G1-mKO2	0	0	0	0	0	0	0	0	0	0	0	0	0	0	0	0	0	0	0	0	0	0	0	0	0	0	0	0	0	0	0	0	0	0	0	0	0	0	0	0	0	0	0	0	0	0	0
		G2-Crimson	0	0	0	0	0	0	0	0	0	0	0	0	0	0	0	0	0	0	0	0	0	0	0	0	0	0	0	0	0	0	0	0	0	0	0	0	0	0	0	0	0	0	0	0	0	0	0
RVCr 44	Cell 7	G1-mKO2	1346	2140	2012	1814	1643	2092	2672	2810	2479	2468	3889	3070	3649	3880	3849	4409	6462	5655	5453	6849	6478	6790	6117	8675	8829	7508	7585	7226	7496	9011	9113	7832	9988	8534	9381	7245	8376	7702	7462	7069	6627	5837	4819	3718	2944	2887	1813
		G2-Crimson	5184	7871	6366	5395	4292	5699	7139	6899	5713	5469	9951	5945	7859	7824	5790	7208	14253	9563	7828	11010	8287	7706	5651	13333	12299	7357	6993	5772	5504	7729	7183	5167	9766	7372	9873	6460	8786	7930	8529	9693	10999	10917	10450	8884	9266	11389	9486
RVCr 44	Cell 7-4	G1-mKO2	0	0	0	0	0	0	0	0	0	0	0	0	0	0	0	0	0	0	0	0	0	0	0	0	0	0	0	0	0	0	0	0	0	0	0	0	0	0	0	0	0	0	0	0	0	0	0
		G2-Crimson	0	0	0	0	0	0	0	0	0	0	0	0	0	0	0	0	0	0	0	0	0	0	0	0	0	0	0	0	0	0	0	0	0	0	0	0	0	0	0	0	0	0	0	0	0	0	0
RVCr 44	Cell 7-3	G1-mKO2	0	0	0	0	0	0	0	0	0	0	0	0	0	0	0	0	0	0	0	0	0	0	0	0	0	0	0	0	0	0	0	0	0	0	0	0	0	0	0	0	0	0	0	0	0	0	0
		G2-Crimson	0	0	0	0	0	0	0	0	0	0	0	0	0	0	0	0	0	0	0	0	0	0	0	0	0	0	0	0	0	0	0	0	0	0	0	0	0	0	0	0	0	0	0	0	0	0	0
RVCr 44	Cell 7-3-2	G1-mKO2	0	0	0	0	0	0	0	0	0	0	0	0	0	0	0	0	0	0	0	0	0	0	0	0	0	0	0	0	0	0	0	0	0	0	0	0	0	0	0	0	0	0	0	0	0	0	0
		G2-Crimson	0	0	0	0	0	0	0	0	0	0	0	0	0	0	0	0	0	0	0	0	0	0	0	0	0	0	0	0	0	0	0	0	0	0	0	0	0	0	0	0	0	0	0	0	0	0	0
RVCr 44	Cell 7-2	G1-mKO2	0	0	0	0	0	0	0	0	0	0	0	0	0	0	0	0	0	0	0	0	0	0	0	0	0	0	0	0	0	0	0	0	0	0	0	0	0	0	0	0	0	0	0	0	0	0	0
		G2-Crimson	0	0	0	0	0	0	0	0	0	0	0	0	0	0	0	0	0	0	0	0	0	0	0	0	0	0	0	0	0	0	0	0	0	0	0	0	0	0	0	0	0	0	0	0	0	0	0
RVCr 44	Cell 7-2-2	G1-mKO2	0	0	0	0	0	0	0	0	0	0	0	0	0	0	0	0	0	0	0	0	0	0	0	0	0	0	0	0	0	0	0	0	0	0	0	0	0	0	0	0	0	0	0	0	0	0	0
		G2-Crimson	0	0	0	0	0	0	0	0	0	0	0	0	0	0	0	0	0	0	0	0	0	0	0	0	0	0	0	0	0	0	0	0	0	0	0	0	0	0	0	0	0	0	0	0	0	0	0
RVCr 44	Cell 8	G1-mKO2	7135	7583	8399	7654	6676	8115	8661	12921	9168	9764	10478	9852	10234	11477	10002	13562	10822	12729	11515	12180	11647	13169	12091	10994	12065	9550	10659	9334	8603	8354	6794	6871	6653	7244	6591	5016	3280	3196	4650	3924	2976	3122	2817	4118	2699	3576	2496
		G2-Crimson	12247	12911	14969	10449	6767	9398	9651	22431	8347	8790	9479	7903	7101	9300	6368	13364	7496	10945	9248	11057	10774	14972	13329	12547	16277	11185	15208	13560	13971	15331	13048	15899	18134	23582	24933	22308	17663	20716	30729	29001	24963	26653	25757	31974	25548	31350	26329
RVCr 44	Cell 8-3	G1-mKO2	0	0	0	0	0	0	0	0	0	0	0	0	0	0	0	0	0	0	0	0	0	0	0	0	0	0	0	0	0	0	0	0	0	0	0	0	0	0	0	0	0	0	0	0	0	0	0
		G2-Crimson	0	0	0	0	0	0	0	0	0	0	0	0	0	0	0	0	0	0	0	0	0	0	0	0	0	0	0	0	0	0	0	0	0	0	0	0	0	0	0	0	0	0	0	0	0	0	0
RVCr 44	Cell 8-2	G1-mKO2	0	0	0	0	0	0	0	0	0	0	0	0	0	0	0	0	0	0	0	0	0	0	0	0	0	0	0	0	0	0	0	0	0	0	0	0	0	0	0	0	0	0	0	0	0	0	0
		G2-Crimson	0	0	0	0	0	0	0	0	0	0	0	0	0	0	0	0	0	0	0	0	0	0	0	0	0	0	0	0	0	0	0	0	0	0	0	0	0	0	0	0	0	0	0	0	0	0	0
RVCr 44	Cell 8-2-3	G1-mKO2	0	0	0	0	0	0	0	0	0	0	0	0	0	0	0	0	0	0	0	0	0	0	0	0	0	0	0	0	0	0	0	0	0	0	0	0	0	0	0	0	0	0	0	0	0	0	0
		G2-Crimson	0	0	0	0	0	0	0	0	0	0	0	0	0	0	0	0	0	0	0	0	0	0	0	0	0	0	0	0	0	0	0	0	0	0	0	0	0	0	0	0	0	0	0	0	0	0	0
RVCr 44	Cell 8-2-2	G1-mKO2	0	0	0	0	0	0	0	0	0	0	0	0	0	0	0	0	0	0	0	0	0	0	0	0	0	0	0	0	0	0	0	0	0	0	0	0	0	0	0	0	0	0	0	0	0	0	0
		G2-Crimson	0	0	0	0	0	0	0	0	0	0	0	0	0	0	0	0	0	0	0	0	0	0	0	0	0	0	0	0	0	0	0	0	0	0	0	0	0	0	0	0	0	0	0	0	0	0	0
RVCr 44	Cell 9	G1-mKO2	9765	7817	8874	9524	13544	9844	10202	10186	14154	11356	13251	13278	13339	12710	12667	12004	13672	13082	12962	13053	11317	9799	10574	8154	8198	7779	6543	5824	4437	3399	4239	3900	4339	2891	3691	3453	3106	3158	3152	3245	3061	3774	2706	3580	3184	3485	3348
		G2-Crimson	16287	8507	10203	10492	22493	8412	9041	7892	18491	9453	13838	14239	14598	13743	14731	13258	19650	19902	21467	23877	20728	18934	27139	20050	23577	26308	24728	26455	24014	22923	33081	34978	38894	32581	38150	38195	37134	38207	38935	40770	40445	47285	40506	47050	46162	48553	48654
RVCr 44	Cell 9-4	G1-mKO2	0	0	0	0	0	0	0	0	0	0	0	0	0	0	0	0	0	0	0	0	0	0	0	0	0	0	0	0	0	0	0	0	0	0	0	0	0	0	0	0	0	0	0	0	0	0	0
		G2-Crimson	0	0	0	0	0	0	0	0	0	0	0	0	0	0	0	0	0	0	0	0	0	0	0	0	0	0	0	0	0	0	0	0	0	0	0	0	0	0	0	0	0	0	0	0	0	0	0
RVCr 44	Cell 9-3	G1-mKO2	0	0	0	0	0	0	0	0	0	0	0	0	0	0	0	0	0	0	0	0	0	0	0	0	0	0	0	0	0	0	0	0	0	0	0	0	0	0	0	0	0	0	0	0	0	0	0
		G2-Crimson	0	0	0	0	0	0	0	0	0	0	0	0	0	0	0	0	0	0	0	0	0	0	0	0	0	0	0	0	0	0	0	0	0	0	0	0	0	0	0	0	0	0	0	0	0	0	0
RVCr 44	Cell 9-3-2	G1-mKO2	0	0	0	0	0	0	0	0	0	0	0	0	0	0	0	0	0	0	0	0	0	0	0	0	0	0	0	0	0	0	0	0	0	0	0	0	0	0	0	0	0	0	0	0	0	0	0
		G2-Crimson	0	0	0	0	0	0	0	0	0	0	0	0	0	0	0	0	0	0	0	0	0	0	0	0	0	0	0	0	0	0	0	0	0	0	0	0	0	0	0	0	0	0	0	0	0	0	0
RVCr 44	Cell 9-2	G1-mKO2	0	0	0	0	0	0	0	0	0	0	0	0	0	0	0	0	0	0	0	0	0	0	0	0	0	0	0	0	0	0	0	0	0	0	0	0	0	0	0	0	0	0	0	0	0	0	0
		G2-Crimson	0	0	0	0	0	0	0	0	0	0	0	0	0	0	0	0	0	0	0	0	0	0	0	0	0	0	0	0	0	0	0	0	0	0	0	0	0	0	0	0	0	0	0	0	0	0	0
RVCr 44	Cell 9-2-3	G1-mKO2	0	0	0	0	0	0	0	0	0	0	0	0	0	0	0	0	0	0	0	0	0	0	0	0	0	0	0	0	0	0	0	0	0	0	0	0	0	0	0	0	0	0	0	0	0	0	0
		G2-Crimson	0	0	0	0	0	0	0	0	0	0	0	0	0	0	0	0	0	0	0	0	0	0	0	0	0	0	0	0	0	0	0	0	0	0	0	0	0	0	0	0	0	0	0	0	0	0	0
RVCr 44	Cell 9-2-2	G1-mKO2	0	0	0	0	0	0	0	0	0	0	0	0	0	0	0	0	0	0	0	0	0	0	0	0	0	0	0	0	0	0	0	0	0	0	0	0	0	0	0	0	0	0	0	0	0	0	0
		G2-Crimson	0	0	0	0	0	0	0	0	0	0	0	0	0	0	0	0	0	0	0	0	0	0	0	0	0	0	0	0	0	0	0	0	0	0	0	0	0	0	0	0	0	0	0	0	0	0	0
RVCr 44	Cell 10	G1-mKO2	4241	3769	4253	4498	3560	3848	3782	5246	3825	5782	6456	5205	6286	5216	6962	5825	8138	6168	8284	7927	8967	7548	8100	8912	8316	8751	7962	9194	8880	9516	9947	9433	10867	10824	10341	10811	12034	10534	11665	12084	10983	12961	12256	12108	12170	12444	11870
		G2-Crimson	10858	7777	9398	9848	4935	6415	5125	9395	4667	10945	12698	7092	10748	6344	10573	5885	13729	6913	13194	8882	11859	7196	7168	8960	7951	8560	6785	7709	6656	7802	8053	7016	9417	8070	7983	7373	8944	6452	8756	8617	7706	10859	9284	8943	9731	11595	10237
RVCr 44	Cell 10-3	G1-mKO2	0	0	0	0	0	0	0	0	0	0	0	0	0	0	0	0	0	0	0	0	0	0	0	0	0	0	0	0	0	0	0	0	0	0	0	0	0	0	0	0	0	0	0	0	0	0	0
		G2-Crimson	0	0	0	0	0	0	0	0	0	0	0	0	0	0	0	0	0	0	0	0	0	0	0	0	0	0	0	0	0	0	0	0	0	0	0	0	0	0	0	0	0	0	0	0	0	0	0
RVCr 44	Cell 10-2	G1-mKO2	0	0	0	0	0	0	0	0	0	0	0	0	0	0	0	0	0	0	0	0	0	0	0	0	0	0	0	0	0	0	0	0	0	0	0	0	0	0	0	0	0	0	0	0	0	0	0
		G2-Crimson	0	0	0	0	0	0	0	0	0	0	0	0	0	0	0	0	0	0	0	0	0	0	0	0	0	0	0	0	0	0	0	0	0	0	0	0	0	0	0	0	0	0	0	0	0	0	0
RVCr 44	Cell 11	G1-mKO2	6503	5740	6266	6299	5335	6669	6803	5495	5417	4947	5650	5655	5149	4768	4292	3338	3053	3527	2824	2759	3819	2737	3805	3439	3992	3044	2922	3642	2968	3233	2997	3423	2838	2677	2384	3114	3690	3789	3023	3197	3868	3538	3485	3295	3528	3557	3678
		G2-Crimson	18090	15638	18093	19245	16562	23476	27129	22539	25313	25362	31500	34737	34655	34617	34472	30301	28837	32941	29286	30121	37348	31506	39905	37680	41999	36616	36387	41429	38435	40942	40256	44251	40134	41073	34657	44086	50379	51719	47263	50463	55606	54513	55269	55185	56812	59519	61529
RVCr 44	Cell 11-3	G1-mKO2	0	0	0	0	0	0	0	0	0	0	0	0	0	0	0	0	0	0	0	0	0	0	0	0	0	0	0	0	0	0	0	0	0	0	0	0	0	0	0	0	0	0	0	0	0	0	0
		G2-Crimson	0	0	0	0	0	0	0	0	0	0	0	0	0	0	0	0	0	0	0	0	0	0	0	0	0	0	0	0	0	0	0	0	0	0	0	0	0	0	0	0	0	0	0	0	0	0	0
RVCr 44	Cell 11-2	G1-mKO2	0	0	0	0	0	0	0	0	0	0	0	0	0	0	0	0	0	0	0	0	0	0	0	0	0	0	0	0	0	0	0	0	0	0	0	0	0	0	0	0	0	0	0	0	0	0	0
		G2-Crimson	0	0	0	0	0	0	0	0	0	0	0	0	0	0	0	0	0	0	0	0	0	0	0	0	0	0	0	0	0	0	0	0	0	0	0	0	0	0	0	0	0	0	0	0	0	0	0
RVCr 44	Cell 11-2-2	G1-mKO2	0	0	0	0	0	0	0	0	0	0	0	0	0	0	0	0	0	0	0	0	0	0	0	0	0	0	0	0	0	0	0	0	0	0	0	0	0	0	0	0	0	0	0	0	0	0	0
		G2-Crimson	0	0	0	0	0	0	0	0	0	0	0	0	0	0	0	0	0	0	0	0	0	0	0	0	0	0	0	0	0	0	0	0	0	0	0	0	0	0	0	0	0	0	0	0	0	0	0
RVCr 44	Cell 12	G1-mKO2	1237	1143	1135	1285	1337	1742	1700	3526	3669	2171	3674	3954	3247	3941	3770	2872	3641	3480	3142	4704	3378	2093	2314	1781	2988	1812	1724	2821	3779	2080	2190	1884	2753	2705	1810	2550	3493	3293	1938	1997	2423	2368	3221	2794	2947	4050	1810
		G2-Crimson	5422	4082	4088	4299	4105	5320	5398	13458	13270	5386	12189	12993	9827	12180	12032	8409	12405	12804	13048	23501	17249	12596	15369	13545	21074	15267	14729	21745	27784	18184	18750	17771	23030	22578	17251	23072	27717	26231	18710	19495	22153	21829	26416	24887	25120	31535	19520
RVCr 44	Cell 12-4	G1-mKO2	0	0	0	0	0	0	0	0	0	0	0	0	0	0	0	0	0	0	0	0	0	0	0	0	0	0	0	0	0	0	0	0	0	0	0	0	0	0	0	0	0	0	0	0	0	0	0
		G2-Crimson	0	0	0	0	0	0	0	0	0	0	0	0	0	0	0	0	0	0	0	0	0	0	0	0	0	0	0	0	0	0	0	0	0	0	0	0	0	0	0	0	0	0	0	0	0	0	0
RVCr 44	Cell 12-3	G1-mKO2	0	0	0	0	0	0	0	0	0	0	0	0	0	0	0	0	0	0	0	0	0	0	0	0	0	0	0	0	0	0	0	0	0	0	0	0	0	0	0	0	0	0	0	0	0	0	0
		G2-Crimson	0	0	0	0	0	0	0	0	0	0	0	0	0	0	0	0	0	0	0	0	0	0	0	0	0	0	0	0	0	0	0	0	0	0	0	0	0	0	0	0	0	0	0	0	0	0	0
RVCr 44	Cell 12-2	G1-mKO2	0	0	0	0	0	0	0	0	0	0	0	0	0	0	0	0	0	0	0	0	0	0	0	0	0	0	0	0	0	0	0	0	0	0	0	0	0	0	0	0	0	0	0	0	0	0	0
		G2-Crimson	0	0	0	0	0	0	0	0	0	0	0	0	0	0	0	0	0	0	0	0	0	0	0	0	0	0	0	0	0	0	0	0	0	0	0	0	0	0	0	0	0	0	0	0	0	0	0
RVCr 44	Cell 12-2-2	G1-mKO2	0	0	0	0	0	0	0	0	0	0	0	0	0	0	0	0	0	0	0	0	0	0	0	0	0	0	0	0	0	0	0	0	0	0	0	0	0	0	0	0	0	0	0	0	0	0	0
		G2-Crimson	0	0	0	0	0	0	0	0	0	0	0	0	0	0	0	0	0	0	0	0	0	0	0	0	0	0	0	0	0	0	0	0	0	0	0	0	0	0	0	0	0	0	0	0	0	0	0
RVCr 44	Cell 13	G1-mKO2	4914	4678	5443	6868	6076	7169	6939	7535	8405	8070	9299	8716	9200	8726	10076	9692	9140	10008	8902	9680	9305	10039	8053	8444	8993	8506	7510	7554	7583	7537	6181	5125	5429	5654	4039	3827	2962	2850	3144	2946	2657	3588	4390	2602	2663	2005	2467
		G2-Crimson	11887	11011	11337	17248	10889	15752	11908	13089	16090	12601	16797	12755	14066	10947	18383	14524	12586	15397	11997	15623	14175	18925	12072	15443	19899	20143	18546	20893	24755	27207	24444	22538	29449	35077	28691	31021	28791	30820	35743	34729	33354	42647	49750	36105	37290	30788	37387
RVCr 44	Cell 13-3	G1-mKO2	0	0	0	0	0	0	0	0	0	0	0	0	0	0	0	0	0	0	0	0	0	0	0	0	0	0	0	0	0	0	0	0	0	0	0	0	0	0	0	0	0	0	0	0	0	0	0
		G2-Crimson	0	0	0	0	0	0	0	0	0	0	0	0	0	0	0	0	0	0	0	0	0	0	0	0	0	0	0	0	0	0	0	0	0	0	0	0	0	0	0	0	0	0	0	0	0	0	0
RVCr 44	Cell 13-2	G1-mKO2	0	0	0	0	0	0	0	0	0	0	0	0	0	0	0	0	0	0	0	0	0	0	0	0	0	0	0	0	0	0	0	0	0	0	0	0	0	0	0	0	0	0	0	0	0	0	0
		G2-Crimson	0	0	0	0	0	0	0	0	0	0	0	0	0	0	0	0	0	0	0	0	0	0	0	0	0	0	0	0	0	0	0	0	0	0	0	0	0	0	0	0	0	0	0	0	0	0	0
RVCr 44	Cell 13-2-2	G1-mKO2	0	0	0	0	0	0	0	0	0	0	0	0	0	0	0	0	0	0	0	0	0	0	0	0	0	0	0	0	0	0	0	0	0	0	0	0	0	0	0	0	0	0	0	0	0	0	0
		G2-Crimson	0	0	0	0	0	0	0	0	0	0	0	0	0	0	0	0	0	0	0	0	0	0	0	0	0	0	0	0	0	0	0	0	0	0	0	0	0	0	0	0	0	0	0	0	0	0	0
RVCr 44	Cell 14	G1-mKO2	112	87	68	161	242	249	242	210	353	452	513	729	982	1128	1272	1704	1480	1843	2062	1875	1883	2148	2016	2833	1851	2775	2385	2346	983	338	678	861	820	745	792	1009	913	1192	2101	2209	1459	2613	2228	3146	4241	4464	3853
		G2-Crimson	1404	1323	1163	2627	3948	4143	3552	4168	7438	9792	11415	17008	21851	22719	25663	32355	29727	35292	37985	36004	37135	40320	39562	50129	37643	50539	47129	40398	11698	3301	5914	6917	6272	4745	4808	6621	5191	7340	11495	10957	5494	11221	6728	12083	19217	20480	14986
RVCr 44	Cell 14-5	G1-mKO2	0	0	0	0	0	0	0	0	0	0	0	0	0	0	0	0	0	0	0	0	0	0	0	0	0	0	0	0	0	0	0	0	0	0	0	0	0	0	0	0	0	0	0	0	0	0	0
		G2-Crimson	0	0	0	0	0	0	0	0	0	0	0	0	0	0	0	0	0	0	0	0	0	0	0	0	0	0	0	0	0	0	0	0	0	0	0	0	0	0	0	0	0	0	0	0	0	0	0
RVCr 44	Cell 14-4	G1-mKO2	0	0	0	0	0	0	0	0	0	0	0	0	0	0	0	0	0	0	0	0	0	0	0	0	0	0	0	0	0	0	0	0	0	0	0	0	0	0	0	0	0	0	0	0	0	0	0
		G2-Crimson	0	0	0	0	0	0	0	0	0	0	0	0	0	0	0	0	0	0	0	0	0	0	0	0	0	0	0	0	0	0	0	0	0	0	0	0	0	0	0	0	0	0	0	0	0	0	0
RVCr 44	Cell 14-4-2	G1-mKO2	0	0	0	0	0	0	0	0	0	0	0	0	0	0	0	0	0	0	0	0	0	0	0	0	0	0	0	0	0	0	0	0	0	0	0	0	0	0	0	0	0	0	0	0	0	0	0
		G2-Crimson	0	0	0	0	0	0	0	0	0	0	0	0	0	0	0	0	0	0	0	0	0	0	0	0	0	0	0	0	0	0	0	0	0	0	0	0	0	0	0	0	0	0	0	0	0	0	0
RVCr 44	Cell 14-3	G1-mKO2	0	0	0	0	0	0	0	0	0	0	0	0	0	0	0	0	0	0	0	0	0	0	0	0	0	0	0	0	0	0	0	0	0	0	0	0	0	0	0	0	0	0	0	0	0	0	0
		G2-Crimson	0	0	0	0	0	0	0	0	0	0	0	0	0	0	0	0	0	0	0	0	0	0	0	0	0	0	0	0	0	0	0	0	0	0	0	0	0	0	0	0	0	0	0	0	0	0	0
RVCr 44	Cell 14-3-2	G1-mKO2	0	0	0	0	0	0	0	0	0	0	0	0	0	0	0	0	0	0	0	0	0	0	0	0	0	0	0	0	0	0	0	0	0	0	0	0	0	0	0	0	0	0	0	0	0	0	0
		G2-Crimson	0	0	0	0	0	0	0	0	0	0	0	0	0	0	0	0	0	0	0	0	0	0	0	0	0	0	0	0	0	0	0	0	0	0	0	0	0	0	0	0	0	0	0	0	0	0	0
RVCr 44	Cell 14-2	G1-mKO2	0	0	0	0	0	0	0	0	0	0	0	0	0	0	0	0	0	0	0	0	0	0	0	0	0	0	0	0	1040	320	202	527	678	821	1234	1352	829	1372	1959	1972	1304	1532	1776	1959	2445	2268	1625
		G2-Crimson	0	0	0	0	0	0	0	0	0	0	0	0	0	0	0	0	0	0	0	0	0	0	0	0	0	0	0	0	16112	4969	3161	7060	8067	10848	16660	16256	6171	13794	19480	17562	7212	7463	7410	8291	14672	13408	8561
RVCr 43	Cell 1	G1-mKO2	15414	13092	12509	9248	12939	9454	11531	13306	8125	11679	9884	12286	9831	11284	15904	11430	14174	10319	10070	11961	10763	12893	11388	13942	11448	13023	14962	11148	12671	10763	11125	11428	12096	9453	10935	7625	9139	8232	6561	8801	8005	8488	10463	7774	8398	5552	5391
		G2-Crimson	23600	20360	19832	15260	20764	15628	18752	21716	14148	19312	17148	20580	16968	19684	26336	19792	24136	18312	18268	21216	19708	23004	20928	25220	21128	23784	27020	21152	23705	21073	21919	22199	23901	20421	23308	17421	20249	18648	15631	19791	18275	19473	23190	17782	19559	14679	14572
RVCr 43	Cell 1-5	G1-mKO2	0	0	0	0	0	0	0	0	0	0	0	0	0	0	0	0	0	0	0	0	0	0	0	0	0	0	0	0	0	0	0	0	0	0	0	0	0	0	0	0	0	0	0	0	0	0	0
		G2-Crimson	0	0	0	0	0	0	0	0	0	0	0	0	0	0	0	0	0	0	0	0	0	0	0	0	0	0	0	0	0	0	0	0	0	0	0	0	0	0	0	0	0	0	0	0	0	0	0
RVCr 43	Cell 1-4	G1-mKO2	0	0	0	0	0	0	0	0	0	0	0	0	0	0	0	0	0	0	0	0	0	0	0	0	0	0	0	0	0	0	0	0	0	0	0	0	0	0	0	0	0	0	0	0	0	0	0
		G2-Crimson	0	0	0	0	0	0	0	0	0	0	0	0	0	0	0	0	0	0	0	0	0	0	0	0	0	0	0	0	0	0	0	0	0	0	0	0	0	0	0	0	0	0	0	0	0	0	0
RVCr 43	Cell 1-4-2	G1-mKO2	0	0	0	0	0	0	0	0	0	0	0	0	0	0	0	0	0	0	0	0	0	0	0	0	0	0	0	0	0	0	0	0	0	0	0	0	0	0	0	0	0	0	0	0	0	0	0
		G2-Crimson	0	0	0	0	0	0	0	0	0	0	0	0	0	0	0	0	0	0	0	0	0	0	0	0	0	0	0	0	0	0	0	0	0	0	0	0	0	0	0	0	0	0	0	0	0	0	0
RVCr 43	Cell 1-3	G1-mKO2	0	0	0	0	0	0	0	0	0	0	0	0	0	0	0	0	0	0	0	0	0	0	0	0	0	0	0	0	0	0	0	0	0	0	0	0	0	0	0	0	0	0	0	0	0	0	0
		G2-Crimson	0	0	0	0	0	0	0	0	0	0	0	0	0	0	0	0	0	0	0	0	0	0	0	0	0	0	0	0	0	0	0	0	0	0	0	0	0	0	0	0	0	0	0	0	0	0	0
RVCr 43	Cell 1-3-3	G1-mKO2	0	0	0	0	0	0	0	0	0	0	0	0	0	0	0	0	0	0	0	0	0	0	0	0	0	0	0	0	0	0	0	0	0	0	0	0	0	0	0	0	0	0	0	0	0	0	0
		G2-Crimson	0	0	0	0	0	0	0	0	0	0	0	0	0	0	0	0	0	0	0	0	0	0	0	0	0	0	0	0	0	0	0	0	0	0	0	0	0	0	0	0	0	0	0	0	0	0	0
RVCr 43	Cell 1-3-2	G1-mKO2	0	0	0	0	0	0	0	0	0	0	0	0	0	0	0	0	0	0	0	0	0	0	0	0	0	0	0	0	0	0	0	0	0	0	0	0	0	0	0	0	0	0	0	0	0	0	0
		G2-Crimson	0	0	0	0	0	0	0	0	0	0	0	0	0	0	0	0	0	0	0	0	0	0	0	0	0	0	0	0	0	0	0	0	0	0	0	0	0	0	0	0	0	0	0	0	0	0	0
RVCr 43	Cell 1-2	G1-mKO2	0	0	0	0	0	0	0	0	0	0	0	0	0	0	0	0	0	0	0	0	0	0	0	0	0	0	0	0	0	0	0	0	0	0	0	0	0	0	0	0	0	0	0	0	0	0	0
		G2-Crimson	0	0	0	0	0	0	0	0	0	0	0	0	0	0	0	0	0	0	0	0	0	0	0	0	0	0	0	0	0	0	0	0	0	0	0	0	0	0	0	0	0	0	0	0	0	0	0
RVCr 43	Cell 1-2-3	G1-mKO2	0	0	0	0	0	0	0	0	0	0	0	0	0	0	0	0	0	0	0	0	0	0	0	0	0	0	0	0	0	0	0	0	0	0	0	0	0	0	0	0	0	0	0	0	0	0	0
		G2-Crimson	0	0	0	0	0	0	0	0	0	0	0	0	0	0	0	0	0	0	0	0	0	0	0	0	0	0	0	0	0	0	0	0	0	0	0	0	0	0	0	0	0	0	0	0	0	0	0
RVCr 43	Cell 1-2-2	G1-mKO2	0	0	0	0	0	0	0	0	0	0	0	0	0	0	0	0	0	0	0	0	0	0	0	0	0	0	0	0	0	0	0	0	0	0	0	0	0	0	0	0	0	0	0	0	0	0	0
		G2-Crimson	0	0	0	0	0	0	0	0	0	0	0	0	0	0	0	0	0	0	0	0	0	0	0	0	0	0	0	0	0	0	0	0	0	0	0	0	0	0	0	0	0	0	0	0	0	0	0
RVCr 43	Cell 1-2-2-3	G1-mKO2	0	0	0	0	0	0	0	0	0	0	0	0	0	0	0	0	0	0	0	0	0	0	0	0	0	0	0	0	0	0	0	0	0	0	0	0	0	0	0	0	0	0	0	0	0	0	0
		G2-Crimson	0	0	0	0	0	0	0	0	0	0	0	0	0	0	0	0	0	0	0	0	0	0	0	0	0	0	0	0	0	0	0	0	0	0	0	0	0	0	0	0	0	0	0	0	0	0	0
RVCr 43	Cell 1-2-2-2	G1-mKO2	0	0	0	0	0	0	0	0	0	0	0	0	0	0	0	0	0	0	0	0	0	0	0	0	0	0	0	0	0	0	0	0	0	0	0	0	0	0	0	0	0	0	0	0	0	0	0
		G2-Crimson	0	0	0	0	0	0	0	0	0	0	0	0	0	0	0	0	0	0	0	0	0	0	0	0	0	0	0	0	0	0	0	0	0	0	0	0	0	0	0	0	0	0	0	0	0	0	0
RVCr 43	Cell 2	G1-mKO2	19687	26113	21255	24608	17477	21611	17287	14928	18305	20041	19362	15521	16723	13994	20302	16834	18497	18795	16904	17829	15511	15517	16878	20092	18408	19153	18716	18378	16914	19570	20940	22472	23165	22431	24491	22500	22112	19949	18795	19899	17576	19775	21506	22109	22245	21664	19089
		G2-Crimson	21136	33176	27812	34068	24908	32680	26324	22980	27936	31084	29932	23420	25496	21600	31235	26104	28832	29832	26792	28612	25580	25440	27956	33324	30716	31240	31004	30740	28440	32436	35556	37532	39584	38496	41736	39052	38840	35344	33944	35828	32172	36388	39124	39460	40668	39688	35060
RVCr 43	Cell 2-2	G1-mKO2	0	0	0	0	0	0	0	0	0	0	0	0	0	0	0	0	0	0	0	0	0	0	0	0	0	0	0	0	0	0	0	0	0	0	0	0	0	0	0	0	0	0	0	0	0	0	0
		G2-Crimson	0	0	0	0	0	0	0	0	0	0	0	0	0	0	0	0	0	0	0	0	0	0	0	0	0	0	0	0	0	0	0	0	0	0	0	0	0	0	0	0	0	0	0	0	0	0	0
RVCr 43	Cell 2-2-2	G1-mKO2	0	0	0	0	0	0	0	0	0	0	0	0	0	0	0	0	0	0	0	0	0	0	0	0	0	0	0	0	0	0	0	0	0	0	0	0	0	0	0	0	0	0	0	0	0	0	0
		G2-Crimson	0	0	0	0	0	0	0	0	0	0	0	0	0	0	0	0	0	0	0	0	0	0	0	0	0	0	0	0	0	0	0	0	0	0	0	0	0	0	0	0	0	0	0	0	0	0	0
RVCr 43	Cell 3	G1-mKO2	30320	27004	24948	20954	17335	13873	11406	10158	8113	9870	8634	8438	10297	10719	9876	10826	8831	10163	10944	13447	10711	10915	15434	14013	11913	11539	11889	15138	12318	12295	14798	24481	18681	9929	4965	5868	7247	8199	9570	9738	10807	8753	9309	12836	11574	11206	12473
		G2-Crimson	12792	12640	13212	12548	12512	12360	12952	14772	13632	17248	15372	15040	18124	19313	17984	19647	16321	18520	19592	23764	19666	19856	27266	24728	21472	20803	21685	26917	22357	22538	26534	41108	32997	16684	7576	8968	10804	12120	14472	14080	14975	11304	11368	15680	12940	11444	11996
RVCr 43	Cell 3-5	G1-mKO2	0	0	0	0	0	0	0	0	0	0	0	0	0	0	0	0	0	0	0	0	0	0	0	0	0	0	0	0	0	0	0	0	0	0	0	0	0	0	0	0	0	0	0	0	0	0	0
		G2-Crimson	0	0	0	0	0	0	0	0	0	0	0	0	0	0	0	0	0	0	0	0	0	0	0	0	0	0	0	0	0	0	0	0	0	0	0	0	0	0	0	0	0	0	0	0	0	0	0
RVCr 43	Cell 3-4	G1-mKO2	0	0	0	0	0	0	0	0	0	0	0	0	0	0	0	0	0	0	0	0	0	0	0	0	0	0	0	0	0	0	0	0	0	0	0	0	0	0	0	0	0	0	0	0	0	0	0
		G2-Crimson	0	0	0	0	0	0	0	0	0	0	0	0	0	0	0	0	0	0	0	0	0	0	0	0	0	0	0	0	0	0	0	0	0	0	0	0	0	0	0	0	0	0	0	0	0	0	0
RVCr 43	Cell 3-4-2	G1-mKO2	0	0	0	0	0	0	0	0	0	0	0	0	0	0	0	0	0	0	0	0	0	0	0	0	0	0	0	0	0	0	0	0	0	0	0	0	0	0	0	0	0	0	0	0	0	0	0
		G2-Crimson	0	0	0	0	0	0	0	0	0	0	0	0	0	0	0	0	0	0	0	0	0	0	0	0	0	0	0	0	0	0	0	0	0	0	0	0	0	0	0	0	0	0	0	0	0	0	0
RVCr 43	Cell 3-3	G1-mKO2	0	0	0	0	0	0	0	0	0	0	0	0	0	0	0	0	0	0	0	0	0	0	0	0	0	0	0	0	0	0	0	0	0	0	0	0	0	0	0	0	0	0	0	0	0	0	0
		G2-Crimson	0	0	0	0	0	0	0	0	0	0	0	0	0	0	0	0	0	0	0	0	0	0	0	0	0	0	0	0	0	0	0	0	0	0	0	0	0	0	0	0	0	0	0	0	0	0	0
RVCr 43	Cell 3-3-3	G1-mKO2	0	0	0	0	0	0	0	0	0	0	0	0	0	0	0	0	0	0	0	0	0	0	0	0	0	0	0	0	0	0	0	0	0	0	0	0	0	0	0	0	0	0	0	0	0	0	0
		G2-Crimson	0	0	0	0	0	0	0	0	0	0	0	0	0	0	0	0	0	0	0	0	0	0	0	0	0	0	0	0	0	0	0	0	0	0	0	0	0	0	0	0	0	0	0	0	0	0	0
RVCr 43	Cell 3-3-2	G1-mKO2	0	0	0	0	0	0	0	0	0	0	0	0	0	0	0	0	0	0	0	0	0	0	0	0	0	0	0	0	0	0	0	0	0	0	0	0	0	0	0	0	0	0	0	0	0	0	0
		G2-Crimson	0	0	0	0	0	0	0	0	0	0	0	0	0	0	0	0	0	0	0	0	0	0	0	0	0	0	0	0	0	0	0	0	0	0	0	0	0	0	0	0	0	0	0	0	0	0	0
RVCr 43	Cell 3-3-2-2	G1-mKO2	0	0	0	0	0	0	0	0	0	0	0	0	0	0	0	0	0	0	0	0	0	0	0	0	0	0	0	0	0	0	0	0	0	0	0	0	0	0	0	0	0	0	0	0	0	0	0
		G2-Crimson	0	0	0	0	0	0	0	0	0	0	0	0	0	0	0	0	0	0	0	0	0	0	0	0	0	0	0	0	0	0	0	0	0	0	0	0	0	0	0	0	0	0	0	0	0	0	0
RVCr 43	Cell 3-2	G1-mKO2	0	0	0	0	0	0	0	0	0	0	0	0	0	0	0	0	0	0	0	0	0	0	0	0	0	0	0	0	0	0	0	0	0	8859	7983	8155	8578	8229	11964	6377	7110	7349	8450	9066	9439	8362	9221
		G2-Crimson	0	0	0	0	0	0	0	0	0	0	0	0	0	0	0	0	0	0	0	0	0	0	0	0	0	0	0	0	0	0	0	0	0	14380	11928	12076	12600	11644	16868	8171	8844	8748	9656	9788	9664	7772	7731
RVCr 43	Cell 3-2-3	G1-mKO2	0	0	0	0	0	0	0	0	0	0	0	0	0	0	0	0	0	0	0	0	0	0	0	0	0	0	0	0	0	0	0	0	0	0	0	0	0	0	0	0	0	0	0	0	0	0	0
		G2-Crimson	0	0	0	0	0	0	0	0	0	0	0	0	0	0	0	0	0	0	0	0	0	0	0	0	0	0	0	0	0	0	0	0	0	0	0	0	0	0	0	0	0	0	0	0	0	0	0
RVCr 43	Cell 3-2-2	G1-mKO2	0	0	0	0	0	0	0	0	0	0	0	0	0	0	0	0	0	0	0	0	0	0	0	0	0	0	0	0	0	0	0	0	0	0	0	0	0	0	0	0	0	0	0	0	0	0	0
		G2-Crimson	0	0	0	0	0	0	0	0	0	0	0	0	0	0	0	0	0	0	0	0	0	0	0	0	0	0	0	0	0	0	0	0	0	0	0	0	0	0	0	0	0	0	0	0	0	0	0
RVCr 43	Cell 3-2-2-2	G1-mKO2	0	0	0	0	0	0	0	0	0	0	0	0	0	0	0	0	0	0	0	0	0	0	0	0	0	0	0	0	0	0	0	0	0	0	0	0	0	0	0	0	0	0	0	0	0	0	0
		G2-Crimson	0	0	0	0	0	0	0	0	0	0	0	0	0	0	0	0	0	0	0	0	0	0	0	0	0	0	0	0	0	0	0	0	0	0	0	0	0	0	0	0	0	0	0	0	0	0	0
RVCr 43	Cell 4	G1-mKO2	27268	28228	26499	24725	23297	22259	20822	17280	17084	15355	14236	11644	12643	11395	8130	11736	8577	10476	8049	11199	6735	13014	6225	6561	8283	9749	10940	9866	10951	8335	7666	9423	8669	8017	7660	8865	8003	6010	10736	6961	9484	11438	10181	4402	6364	6492	4360
		G2-Crimson	10112	11268	10928	10404	10040	10628	10995	9504	10840	11564	12896	12116	16972	17968	14488	21464	16152	19360	15124	20682	13049	24285	12218	12798	16097	18534	20907	19262	20997	16354	15019	18507	17089	16303	15463	18052	16489	13162	21917	14928	18562	22098	19065	7160	10276	10632	6732
RVCr 43	Cell 4-4	G1-mKO2	0	0	0	0	0	0	0	0	0	0	0	0	0	0	0	0	0	0	0	0	0	0	0	0	0	0	0	0	0	0	0	0	0	0	0	0	0	0	0	0	0	0	0	0	0	0	0
		G2-Crimson	0	0	0	0	0	0	0	0	0	0	0	0	0	0	0	0	0	0	0	0	0	0	0	0	0	0	0	0	0	0	0	0	0	0	0	0	0	0	0	0	0	0	0	0	0	0	0
RVCr 43	Cell 4-3	G1-mKO2	0	0	0	0	0	0	0	0	0	0	0	0	0	0	0	0	0	0	0	0	0	0	0	0	0	0	0	0	0	0	0	0	0	0	0	0	0	0	0	0	0	0	0	0	0	0	0
		G2-Crimson	0	0	0	0	0	0	0	0	0	0	0	0	0	0	0	0	0	0	0	0	0	0	0	0	0	0	0	0	0	0	0	0	0	0	0	0	0	0	0	0	0	0	0	0	0	0	0
RVCr 43	Cell 4-2	G1-mKO2	0	0	0	0	0	0	0	0	0	0	0	0	0	0	0	0	0	0	0	0	0	0	0	0	0	0	0	0	0	0	0	0	0	0	0	0	0	0	0	0	0	0	0	4121	7121	5301	4254
		G2-Crimson	0	0	0	0	0	0	0	0	0	0	0	0	0	0	0	0	0	0	0	0	0	0	0	0	0	0	0	0	0	0	0	0	0	0	0	0	0	0	0	0	0	0	0	6640	11696	8440	6544
RVCr 43	Cell 4-2-2	G1-mKO2	0	0	0	0	0	0	0	0	0	0	0	0	0	0	0	0	0	0	0	0	0	0	0	0	0	0	0	0	0	0	0	0	0	0	0	0	0	0	0	0	0	0	0	0	0	0	0
		G2-Crimson	0	0	0	0	0	0	0	0	0	0	0	0	0	0	0	0	0	0	0	0	0	0	0	0	0	0	0	0	0	0	0	0	0	0	0	0	0	0	0	0	0	0	0	0	0	0	0
RVCr 43	Cell 5	G1-mKO2	15285	13182	10509	9764	13436	9923	12545	14278	14616	13754	13912	14145	10791	11799	13168	11878	12097	10978	11782	16917	11978	12050	8669	5215	5318	5760	5180	4824	5080	5197	5311	6148	7788	7573	8118	9164	9076	10363	11880	10985	12956	13083	13495	15594	15900	16807	18089
		G2-Crimson	26732	23216	18744	17436	23180	17756	22044	24580	24924	23476	23744	23764	18780	20896	22972	21532	21620	19909	20940	29352	22214	21644	13656	7528	7520	7936	6732	6068	6012	5852	5396	5932	7636	6416	6456	7076	6404	7056	7784	6256	7212	6780	6708	7588	7256	7560	7720
RVCr 43	Cell 5-4	G1-mKO2	0	0	0	0	0	0	0	0	0	0	0	0	0	0	0	0	0	0	0	0	0	0	0	0	0	0	0	0	0	0	0	0	0	0	0	0	0	0	0	0	0	0	0	0	0	0	0
		G2-Crimson	0	0	0	0	0	0	0	0	0	0	0	0	0	0	0	0	0	0	0	0	0	0	0	0	0	0	0	0	0	0	0	0	0	0	0	0	0	0	0	0	0	0	0	0	0	0	0
RVCr 43	Cell 5-3	G1-mKO2	0	0	0	0	0	0	0	0	0	0	0	0	0	0	0	0	0	0	0	0	0	0	0	0	0	0	0	0	0	0	0	0	0	0	0	0	0	0	0	0	0	0	0	0	0	0	0
		G2-Crimson	0	0	0	0	0	0	0	0	0	0	0	0	0	0	0	0	0	0	0	0	0	0	0	0	0	0	0	0	0	0	0	0	0	0	0	0	0	0	0	0	0	0	0	0	0	0	0
RVCr 43	Cell 5-3-2	G1-mKO2	0	0	0	0	0	0	0	0	0	0	0	0	0	0	0	0	0	0	0	0	0	0	0	0	0	0	0	0	0	0	0	0	0	0	0	0	0	0	0	0	0	0	0	0	0	0	0
		G2-Crimson	0	0	0	0	0	0	0	0	0	0	0	0	0	0	0	0	0	0	0	0	0	0	0	0	0	0	0	0	0	0	0	0	0	0	0	0	0	0	0	0	0	0	0	0	0	0	0
RVCr 43	Cell 5-2	G1-mKO2	0	0	0	0	0	0	0	0	0	0	0	0	0	0	0	0	0	0	0	0	0	0	7321	6046	3182	4457	4544	4836	6229	5498	5108	5737	5735	6271	7760	8853	8818	8568	9877	9959	10916	10179	11382	11387	13792	14104	14180
		G2-Crimson	0	0	0	0	0	0	0	0	0	0	0	0	0	0	0	0	0	0	0	0	0	0	10984	8380	4048	5388	5256	5392	6752	5592	4888	5104	4708	4840	5828	6280	5788	5048	5700	5168	5556	4416	4952	4336	5668	5528	4932
RVCr 43	Cell 5-2-3	G1-mKO2	0	0	0	0	0	0	0	0	0	0	0	0	0	0	0	0	0	0	0	0	0	0	0	0	0	0	0	0	0	0	0	0	0	0	0	0	0	0	0	0	0	0	0	0	0	0	0
		G2-Crimson	0	0	0	0	0	0	0	0	0	0	0	0	0	0	0	0	0	0	0	0	0	0	0	0	0	0	0	0	0	0	0	0	0	0	0	0	0	0	0	0	0	0	0	0	0	0	0
RVCr 43	Cell 5-2-2	G1-mKO2	0	0	0	0	0	0	0	0	0	0	0	0	0	0	0	0	0	0	0	0	0	0	0	0	0	0	0	0	0	0	0	0	0	0	0	0	0	0	0	0	0	0	0	0	0	0	0
		G2-Crimson	0	0	0	0	0	0	0	0	0	0	0	0	0	0	0	0	0	0	0	0	0	0	0	0	0	0	0	0	0	0	0	0	0	0	0	0	0	0	0	0	0	0	0	0	0	0	0
RVCr 43	Cell 5-2-2-2	G1-mKO2	0	0	0	0	0	0	0	0	0	0	0	0	0	0	0	0	0	0	0	0	0	0	0	0	0	0	0	0	0	0	0	0	0	0	0	0	0	0	0	0	0	0	0	0	0	0	0
		G2-Crimson	0	0	0	0	0	0	0	0	0	0	0	0	0	0	0	0	0	0	0	0	0	0	0	0	0	0	0	0	0	0	0	0	0	0	0	0	0	0	0	0	0	0	0	0	0	0	0
RVCr 43	Cell 6	G1-mKO2	9200	9529	9081	9180	9520	13606	10239	10442	10560	12207	12812	12576	12096	10445	8333	5102	5369	7740	7479	7941	7458	6674	7638	8572	7466	11739	8158	10465	12015	13483	14467	13806	14007	12881	15315	14175	13111	15226	13160	13599	11755	11759	10290	8849	8735	9100	8280
		G2-Crimson	21648	22421	21494	21917	22378	30718	24048	24464	24818	28430	30002	29132	27857	21884	15836	9052	9176	13164	12316	12740	11724	9720	10780	11492	8848	14912	8324	10616	11796	12800	13132	11156	10920	9176	12172	10620	9884	13528	11816	13776	12768	14776	14864	14096	15612	17456	16012
RVCr 43	Cell 6-5	G1-mKO2	0	0	0	0	0	0	0	0	0	0	0	0	0	0	0	0	0	0	0	0	0	0	0	0	0	0	0	0	0	0	0	0	0	0	0	0	0	0	0	0	0	0	0	0	0	0	0
		G2-Crimson	0	0	0	0	0	0	0	0	0	0	0	0	0	0	0	0	0	0	0	0	0	0	0	0	0	0	0	0	0	0	0	0	0	0	0	0	0	0	0	0	0	0	0	0	0	0	0
RVCr 43	Cell 6-4	G1-mKO2	0	0	0	0	0	0	0	0	0	0	0	0	0	0	0	0	0	0	0	0	0	0	0	0	0	0	0	0	0	0	0	0	0	0	0	0	0	0	0	0	0	0	0	0	0	0	0
		G2-Crimson	0	0	0	0	0	0	0	0	0	0	0	0	0	0	0	0	0	0	0	0	0	0	0	0	0	0	0	0	0	0	0	0	0	0	0	0	0	0	0	0	0	0	0	0	0	0	0
RVCr 43	Cell 6-3	G1-mKO2	0	0	0	0	0	0	0	0	0	0	0	0	0	0	0	0	0	0	0	0	0	0	0	0	0	0	0	0	0	0	0	0	0	0	0	0	0	0	0	0	0	0	0	0	0	0	0
		G2-Crimson	0	0	0	0	0	0	0	0	0	0	0	0	0	0	0	0	0	0	0	0	0	0	0	0	0	0	0	0	0	0	0	0	0	0	0	0	0	0	0	0	0	0	0	0	0	0	0
RVCr 43	Cell 6-3-3	G1-mKO2	0	0	0	0	0	0	0	0	0	0	0	0	0	0	0	0	0	0	0	0	0	0	0	0	0	0	0	0	0	0	0	0	0	0	0	0	0	0	0	0	0	0	0	0	0	0	0
		G2-Crimson	0	0	0	0	0	0	0	0	0	0	0	0	0	0	0	0	0	0	0	0	0	0	0	0	0	0	0	0	0	0	0	0	0	0	0	0	0	0	0	0	0	0	0	0	0	0	0
RVCr 43	Cell 6-3-2	G1-mKO2	0	0	0	0	0	0	0	0	0	0	0	0	0	0	0	0	0	0	0	0	0	0	0	0	0	0	0	0	0	0	0	0	0	0	0	0	0	0	0	0	0	0	0	0	0	0	0
		G2-Crimson	0	0	0	0	0	0	0	0	0	0	0	0	0	0	0	0	0	0	0	0	0	0	0	0	0	0	0	0	0	0	0	0	0	0	0	0	0	0	0	0	0	0	0	0	0	0	0
RVCr 43	Cell 6-2	G1-mKO2	0	0	0	0	0	0	0	0	0	0	0	0	0	0	4308	5415	5954	7112	4361	7166	5475	7316	5907	5919	5735	13708	12423	10938	10069	10673	10343	10847	13875	14160	13321	14562	16068	15510	16319	16984	15311	15984	16143	16112	16987	14937	13873
		G2-Crimson	0	0	0	0	0	0	0	0	0	0	0	0	0	0	8356	10228	11096	13332	7400	12600	9160	12236	9012	8588	7768	21156	17796	13996	11132	10992	9452	9040	12600	11672	9528	10688	11076	9604	9796	10532	8588	9484	10020	10280	12328	10344	10328
RVCr 43	Cell 7	G1-mKO2	14029	14916	17094	18384	18867	21276	23003	23305	26654	28223	29618	30543	32091	32704	34416	33907	35918	33489	33694	33313	31605	29741	28292	27084	24228	21738	18616	16679	13687	11667	9865	9562	9337	8586	8738	8318	9862	8641	7792	11029	10967	7915	9688	8759	8232	6968	9393
		G2-Crimson	7912	7812	8412	8200	7844	8300	8472	8012	9072	9288	9576	9848	10932	11433	13120	13064	15291	14432	15339	16392	16392	16595	17491	18985	18867	18928	19063	20960	20463	21838	22663	23779	24535	23003	23379	22658	26655	24130	22521	30647	30766	23217	28400	25737	25222	22369	28510
RVCr 43	Cell 7-4	G1-mKO2	0	0	0	0	0	0	0	0	0	0	0	0	0	0	0	0	0	0	0	0	0	0	0	0	0	0	0	0	0	0	0	0	0	0	0	0	0	0	0	0	0	0	0	0	0	0	0
		G2-Crimson	0	0	0	0	0	0	0	0	0	0	0	0	0	0	0	0	0	0	0	0	0	0	0	0	0	0	0	0	0	0	0	0	0	0	0	0	0	0	0	0	0	0	0	0	0	0	0
RVCr 43	Cell 7-3	G1-mKO2	0	0	0	0	0	0	0	0	0	0	0	0	0	0	0	0	0	0	0	0	0	0	0	0	0	0	0	0	0	0	0	0	0	0	0	0	0	0	0	0	0	0	0	0	0	0	0
		G2-Crimson	0	0	0	0	0	0	0	0	0	0	0	0	0	0	0	0	0	0	0	0	0	0	0	0	0	0	0	0	0	0	0	0	0	0	0	0	0	0	0	0	0	0	0	0	0	0	0
RVCr 43	Cell 7-3-2	G1-mKO2	0	0	0	0	0	0	0	0	0	0	0	0	0	0	0	0	0	0	0	0	0	0	0	0	0	0	0	0	0	0	0	0	0	0	0	0	0	0	0	0	0	0	0	0	0	0	0
		G2-Crimson	0	0	0	0	0	0	0	0	0	0	0	0	0	0	0	0	0	0	0	0	0	0	0	0	0	0	0	0	0	0	0	0	0	0	0	0	0	0	0	0	0	0	0	0	0	0	0
RVCr 43	Cell 7-2	G1-mKO2	0	0	0	0	0	0	0	0	0	0	0	0	0	0	0	0	0	0	0	0	0	0	0	0	0	0	0	0	0	0	0	0	0	0	0	0	0	0	0	0	0	0	0	0	0	0	0
		G2-Crimson	0	0	0	0	0	0	0	0	0	0	0	0	0	0	0	0	0	0	0	0	0	0	0	0	0	0	0	0	0	0	0	0	0	0	0	0	0	0	0	0	0	0	0	0	0	0	0
RVCr 43	Cell 7-2-4	G1-mKO2	0	0	0	0	0	0	0	0	0	0	0	0	0	0	0	0	0	0	0	0	0	0	0	0	0	0	0	0	0	0	0	0	0	0	0	0	0	0	0	0	0	0	0	0	0	0	0
		G2-Crimson	0	0	0	0	0	0	0	0	0	0	0	0	0	0	0	0	0	0	0	0	0	0	0	0	0	0	0	0	0	0	0	0	0	0	0	0	0	0	0	0	0	0	0	0	0	0	0
RVCr 43	Cell 7-2-3	G1-mKO2	0	0	0	0	0	0	0	0	0	0	0	0	0	0	0	0	0	0	0	0	0	0	0	0	0	0	0	0	0	0	0	0	0	0	0	0	0	0	0	0	0	0	0	0	0	0	0
		G2-Crimson	0	0	0	0	0	0	0	0	0	0	0	0	0	0	0	0	0	0	0	0	0	0	0	0	0	0	0	0	0	0	0	0	0	0	0	0	0	0	0	0	0	0	0	0	0	0	0
RVCr 43	Cell 7-2-2	G1-mKO2	0	0	0	0	0	0	0	0	0	0	0	0	0	0	0	0	0	0	0	0	0	0	0	0	0	0	0	0	0	0	0	0	0	0	0	0	0	0	0	0	0	0	0	0	0	0	0
		G2-Crimson	0	0	0	0	0	0	0	0	0	0	0	0	0	0	0	0	0	0	0	0	0	0	0	0	0	0	0	0	0	0	0	0	0	0	0	0	0	0	0	0	0	0	0	0	0	0	0
RVCr 43	Cell 7-2-2-3	G1-mKO2	0	0	0	0	0	0	0	0	0	0	0	0	0	0	0	0	0	0	0	0	0	0	0	0	0	0	0	0	0	0	0	0	0	0	0	0	0	0	0	0	0	0	0	0	0	0	0
		G2-Crimson	0	0	0	0	0	0	0	0	0	0	0	0	0	0	0	0	0	0	0	0	0	0	0	0	0	0	0	0	0	0	0	0	0	0	0	0	0	0	0	0	0	0	0	0	0	0	0
RVCr 43	Cell 7-2-2-2	G1-mKO2	0	0	0	0	0	0	0	0	0	0	0	0	0	0	0	0	0	0	0	0	0	0	0	0	0	0	0	0	0	0	0	0	0	0	0	0	0	0	0	0	0	0	0	0	0	0	0
		G2-Crimson	0	0	0	0	0	0	0	0	0	0	0	0	0	0	0	0	0	0	0	0	0	0	0	0	0	0	0	0	0	0	0	0	0	0	0	0	0	0	0	0	0	0	0	0	0	0	0
RVCr 43	Cell 7-2-2-2-2	G1-mKO2	0	0	0	0	0	0	0	0	0	0	0	0	0	0	0	0	0	0	0	0	0	0	0	0	0	0	0	0	0	0	0	0	0	0	0	0	0	0	0	0	0	0	0	0	0	0	0
		G2-Crimson	0	0	0	0	0	0	0	0	0	0	0	0	0	0	0	0	0	0	0	0	0	0	0	0	0	0	0	0	0	0	0	0	0	0	0	0	0	0	0	0	0	0	0	0	0	0	0
RVCr 43	Cell 8	G1-mKO2	13963	12295	11215	14435	11382	13516	15797	10327	15543	13976	14917	14820	8315	4183	6831	6699	7031	9675	7921	7580	9602	10294	10422	11501	12337	13051	13287	14395	15892	17454	18438	18504	21195	22873	23969	26436	27770	30278	31688	33891	35387	37869	40120	42149	44019	45214	48895
		G2-Crimson	39682	37211	33958	44969	35213	43494	51181	35700	53391	47113	48953	46871	21300	9388	15128	14608	15188	21640	16036	14504	18500	18555	17336	17996	18196	17988	15840	15832	16700	17076	16124	14208	16476	16720	15916	16840	16944	17872	17380	16168	16768	18216	18840	18992	19600	18740	19760
RVCr 43	Cell 8-4	G1-mKO2	0	0	0	0	0	0	0	0	0	0	0	0	0	0	0	0	0	0	0	0	0	0	0	0	0	0	0	0	0	0	0	0	0	0	0	0	0	0	0	0	0	0	0	0	0	0	0
		G2-Crimson	0	0	0	0	0	0	0	0	0	0	0	0	0	0	0	0	0	0	0	0	0	0	0	0	0	0	0	0	0	0	0	0	0	0	0	0	0	0	0	0	0	0	0	0	0	0	0
RVCr 43	Cell 8-4-2	G1-mKO2	0	0	0	0	0	0	0	0	0	0	0	0	0	0	0	0	0	0	0	0	0	0	0	0	0	0	0	0	0	0	0	0	0	0	0	0	0	0	0	0	0	0	0	0	0	0	0
		G2-Crimson	0	0	0	0	0	0	0	0	0	0	0	0	0	0	0	0	0	0	0	0	0	0	0	0	0	0	0	0	0	0	0	0	0	0	0	0	0	0	0	0	0	0	0	0	0	0	0
RVCr 43	Cell 8-3	G1-mKO2	0	0	0	0	0	0	0	0	0	0	0	0	0	0	0	0	0	0	0	0	0	0	0	0	0	0	0	0	0	0	0	0	0	0	0	0	0	0	0	0	0	0	0	0	0	0	0
		G2-Crimson	0	0	0	0	0	0	0	0	0	0	0	0	0	0	0	0	0	0	0	0	0	0	0	0	0	0	0	0	0	0	0	0	0	0	0	0	0	0	0	0	0	0	0	0	0	0	0
RVCr 43	Cell 8-3-3	G1-mKO2	0	0	0	0	0	0	0	0	0	0	0	0	0	0	0	0	0	0	0	0	0	0	0	0	0	0	0	0	0	0	0	0	0	0	0	0	0	0	0	0	0	0	0	0	0	0	0
		G2-Crimson	0	0	0	0	0	0	0	0	0	0	0	0	0	0	0	0	0	0	0	0	0	0	0	0	0	0	0	0	0	0	0	0	0	0	0	0	0	0	0	0	0	0	0	0	0	0	0
RVCr 43	Cell 8-3-2	G1-mKO2	0	0	0	0	0	0	0	0	0	0	0	0	0	0	0	0	0	0	0	0	0	0	0	0	0	0	0	0	0	0	0	0	0	0	0	0	0	0	0	0	0	0	0	0	0	0	0
		G2-Crimson	0	0	0	0	0	0	0	0	0	0	0	0	0	0	0	0	0	0	0	0	0	0	0	0	0	0	0	0	0	0	0	0	0	0	0	0	0	0	0	0	0	0	0	0	0	0	0
RVCr 43	Cell 8-2	G1-mKO2	0	0	0	0	0	0	0	0	0	0	0	0	7550	3382	5829	10131	8318	7654	6939	9184	8521	9695	10929	11397	12828	14234	15124	15544	17912	18847	21395	23754	24851	23685	26486	29129	30978	31890	32914	33341	34284	34222	34916	32903	35303	32353	29402
		G2-Crimson	0	0	0	0	0	0	0	0	0	0	0	0	19195	7488	13040	23136	18100	15480	12712	16716	14688	15772	16152	14944	15588	16468	15816	14636	16464	15636	17736	19192	18724	15572	17420	18528	18900	18708	18804	18748	19704	20068	21044	19172	23660	21424	19840
RVCr 43	Cell 10	G1-mKO2	20735	19831	18007	15236	13502	10794	10288	8244	8346	7448	9600	9081	9086	8469	10839	10160	8016	10509	10806	9301	7936	11589	9022	7486	8389	6975	11343	7562	8279	8392	9544	8550	7013	10869	7735	8154	11314	8775	8042	3169	8609	9392	9075	6268	6563	5744	7195
		G2-Crimson	13987	15332	15811	14681	15626	14948	18306	17880	20128	19121	23584	22316	22749	21477	27117	25587	20793	27210	27485	24695	21735	31162	25062	21627	24467	21013	32122	22768	24934	25544	28971	26043	22710	32783	24382	26035	34634	27711	25999	12669	26097	28454	26310	15656	16032	13480	16428
RVCr 43	Cell 10-3	G1-mKO2	0	0	0	0	0	0	0	0	0	0	0	0	0	0	0	0	0	0	0	0	0	0	0	0	0	0	0	0	0	0	0	0	0	0	0	0	0	0	0	0	0	0	0	0	0	0	0
		G2-Crimson	0	0	0	0	0	0	0	0	0	0	0	0	0	0	0	0	0	0	0	0	0	0	0	0	0	0	0	0	0	0	0	0	0	0	0	0	0	0	0	0	0	0	0	0	0	0	0
RVCr 43	Cell 10-3-2	G1-mKO2	0	0	0	0	0	0	0	0	0	0	0	0	0	0	0	0	0	0	0	0	0	0	0	0	0	0	0	0	0	0	0	0	0	0	0	0	0	0	0	0	0	0	0	0	0	0	0
		G2-Crimson	0	0	0	0	0	0	0	0	0	0	0	0	0	0	0	0	0	0	0	0	0	0	0	0	0	0	0	0	0	0	0	0	0	0	0	0	0	0	0	0	0	0	0	0	0	0	0
RVCr 43	Cell 10-2	G1-mKO2	0	0	0	0	0	0	0	0	0	0	0	0	0	0	0	0	0	0	0	0	0	0	0	0	0	0	0	0	0	0	0	0	0	0	0	0	0	0	0	0	0	0	0	5363	3543	2897	4413
		G2-Crimson	0	0	0	0	0	0	0	0	0	0	0	0	0	0	0	0	0	0	0	0	0	0	0	0	0	0	0	0	0	0	0	0	0	0	0	0	0	0	0	0	0	0	0	12716	8036	6292	9340
RVCr 43	Cell 10-2-2	G1-mKO2	0	0	0	0	0	0	0	0	0	0	0	0	0	0	0	0	0	0	0	0	0	0	0	0	0	0	0	0	0	0	0	0	0	0	0	0	0	0	0	0	0	0	0	0	0	0	0
		G2-Crimson	0	0	0	0	0	0	0	0	0	0	0	0	0	0	0	0	0	0	0	0	0	0	0	0	0	0	0	0	0	0	0	0	0	0	0	0	0	0	0	0	0	0	0	0	0	0	0
RVCr 43	Cell 11	G1-mKO2	13926	15484	16805	17690	18901	19851	22569	22794	23391	25634	25042	25743	26243	25660	24817	23899	22965	21057	21043	19831	17010	15466	15368	12047	10996	8820	7902	7947	7514	8096	7495	9247	8869	6859	9363	9441	8465	9538	9271	10964	8620	11019	7897	8393	9130	9464	9563
		G2-Crimson	12727	13119	13048	12524	12632	12140	14296	13464	14141	16168	15920	15820	16883	17182	17043	16968	17113	17299	19439	20676	19201	20320	24974	21967	23986	22677	23970	26100	25591	27882	26369	31915	30928	24607	32833	33647	30543	33630	32989	38714	31677	39208	29943	29787	30359	34185	32053
RVCr 43	Cell 11-5	G1-mKO2	0	0	0	0	0	0	0	0	0	0	0	0	0	0	0	0	0	0	0	0	0	0	0	0	0	0	0	0	0	0	0	0	0	0	0	0	0	0	0	0	0	0	0	0	0	0	0
		G2-Crimson	0	0	0	0	0	0	0	0	0	0	0	0	0	0	0	0	0	0	0	0	0	0	0	0	0	0	0	0	0	0	0	0	0	0	0	0	0	0	0	0	0	0	0	0	0	0	0
RVCr 43	Cell 11-4	G1-mKO2	0	0	0	0	0	0	0	0	0	0	0	0	0	0	0	0	0	0	0	0	0	0	0	0	0	0	0	0	0	0	0	0	0	0	0	0	0	0	0	0	0	0	0	0	0	0	0
		G2-Crimson	0	0	0	0	0	0	0	0	0	0	0	0	0	0	0	0	0	0	0	0	0	0	0	0	0	0	0	0	0	0	0	0	0	0	0	0	0	0	0	0	0	0	0	0	0	0	0
RVCr 43	Cell 11-4-2	G1-mKO2	0	0	0	0	0	0	0	0	0	0	0	0	0	0	0	0	0	0	0	0	0	0	0	0	0	0	0	0	0	0	0	0	0	0	0	0	0	0	0	0	0	0	0	0	0	0	0
		G2-Crimson	0	0	0	0	0	0	0	0	0	0	0	0	0	0	0	0	0	0	0	0	0	0	0	0	0	0	0	0	0	0	0	0	0	0	0	0	0	0	0	0	0	0	0	0	0	0	0
RVCr 43	Cell 11-3	G1-mKO2	0	0	0	0	0	0	0	0	0	0	0	0	0	0	0	0	0	0	0	0	0	0	0	0	0	0	0	0	0	0	0	0	0	0	0	0	0	0	0	0	0	0	0	0	0	0	0
		G2-Crimson	0	0	0	0	0	0	0	0	0	0	0	0	0	0	0	0	0	0	0	0	0	0	0	0	0	0	0	0	0	0	0	0	0	0	0	0	0	0	0	0	0	0	0	0	0	0	0
RVCr 43	Cell 11-3-3	G1-mKO2	0	0	0	0	0	0	0	0	0	0	0	0	0	0	0	0	0	0	0	0	0	0	0	0	0	0	0	0	0	0	0	0	0	0	0	0	0	0	0	0	0	0	0	0	0	0	0
		G2-Crimson	0	0	0	0	0	0	0	0	0	0	0	0	0	0	0	0	0	0	0	0	0	0	0	0	0	0	0	0	0	0	0	0	0	0	0	0	0	0	0	0	0	0	0	0	0	0	0
RVCr 43	Cell 11-3-2	G1-mKO2	0	0	0	0	0	0	0	0	0	0	0	0	0	0	0	0	0	0	0	0	0	0	0	0	0	0	0	0	0	0	0	0	0	0	0	0	0	0	0	0	0	0	0	0	0	0	0
		G2-Crimson	0	0	0	0	0	0	0	0	0	0	0	0	0	0	0	0	0	0	0	0	0	0	0	0	0	0	0	0	0	0	0	0	0	0	0	0	0	0	0	0	0	0	0	0	0	0	0
RVCr 43	Cell 11-2	G1-mKO2	0	0	0	0	0	0	0	0	0	0	0	0	0	0	0	0	0	0	0	0	0	0	0	0	0	0	0	0	0	0	0	0	0	0	0	0	0	0	0	0	0	0	0	0	0	0	0
		G2-Crimson	0	0	0	0	0	0	0	0	0	0	0	0	0	0	0	0	0	0	0	0	0	0	0	0	0	0	0	0	0	0	0	0	0	0	0	0	0	0	0	0	0	0	0	0	0	0	0
RVCr 43	Cell 11-2-4	G1-mKO2	0	0	0	0	0	0	0	0	0	0	0	0	0	0	0	0	0	0	0	0	0	0	0	0	0	0	0	0	0	0	0	0	0	0	0	0	0	0	0	0	0	0	0	0	0	0	0
		G2-Crimson	0	0	0	0	0	0	0	0	0	0	0	0	0	0	0	0	0	0	0	0	0	0	0	0	0	0	0	0	0	0	0	0	0	0	0	0	0	0	0	0	0	0	0	0	0	0	0
RVCr 43	Cell 11-2-3	G1-mKO2	0	0	0	0	0	0	0	0	0	0	0	0	0	0	0	0	0	0	0	0	0	0	0	0	0	0	0	0	0	0	0	0	0	0	0	0	0	0	0	0	0	0	0	0	0	0	0
		G2-Crimson	0	0	0	0	0	0	0	0	0	0	0	0	0	0	0	0	0	0	0	0	0	0	0	0	0	0	0	0	0	0	0	0	0	0	0	0	0	0	0	0	0	0	0	0	0	0	0
RVCr 43	Cell 11-2-2	G1-mKO2	0	0	0	0	0	0	0	0	0	0	0	0	0	0	0	0	0	0	0	0	0	0	0	0	0	0	0	0	0	0	0	0	0	0	0	0	0	0	0	0	0	0	0	0	0	0	0
		G2-Crimson	0	0	0	0	0	0	0	0	0	0	0	0	0	0	0	0	0	0	0	0	0	0	0	0	0	0	0	0	0	0	0	0	0	0	0	0	0	0	0	0	0	0	0	0	0	0	0
RVCr 43	Cell 11-2-2-2	G1-mKO2	0	0	0	0	0	0	0	0	0	0	0	0	0	0	0	0	0	0	0	0	0	0	0	0	0	0	0	0	0	0	0	0	0	0	0	0	0	0	0	0	0	0	0	0	0	0	0
		G2-Crimson	0	0	0	0	0	0	0	0	0	0	0	0	0	0	0	0	0	0	0	0	0	0	0	0	0	0	0	0	0	0	0	0	0	0	0	0	0	0	0	0	0	0	0	0	0	0	0
RVCr 43	Cell 11-2-2-2-2	G1-mKO2	0	0	0	0	0	0	0	0	0	0	0	0	0	0	0	0	0	0	0	0	0	0	0	0	0	0	0	0	0	0	0	0	0	0	0	0	0	0	0	0	0	0	0	0	0	0	0
		G2-Crimson	0	0	0	0	0	0	0	0	0	0	0	0	0	0	0	0	0	0	0	0	0	0	0	0	0	0	0	0	0	0	0	0	0	0	0	0	0	0	0	0	0	0	0	0	0	0	0
RVCr 43	Cell 12	G1-mKO2	7246	6718	6899	6262	8728	7694	7648	8648	7644	7089	7308	7866	7964	8152	7283	7832	2834	3549	3521	3082	3162	4176	3607	5178	4368	6365	6234	7129	7069	8309	7744	8783	8543	10491	11584	12109	11248	11986	12063	12913	13299	14077	13902	14075	14294	14187	12738
		G2-Crimson	27778	25919	26637	25280	33468	29940	30126	33969	31158	28863	30150	31724	32039	31854	30012	29550	9848	12120	11872	10404	10360	13504	11028	15088	11656	16840	14968	16852	14328	17252	13776	15076	12612	15936	17364	16408	11632	11556	10864	12160	12140	13544	13236	14572	15120	16332	14679
RVCr 43	Cell 12-5	G1-mKO2	0	0	0	0	0	0	0	0	0	0	0	0	0	0	0	0	0	0	0	0	0	0	0	0	0	0	0	0	0	0	0	0	0	0	0	0	0	0	0	0	0	0	0	0	0	0	0
		G2-Crimson	0	0	0	0	0	0	0	0	0	0	0	0	0	0	0	0	0	0	0	0	0	0	0	0	0	0	0	0	0	0	0	0	0	0	0	0	0	0	0	0	0	0	0	0	0	0	0
RVCr 43	Cell 12-4	G1-mKO2	0	0	0	0	0	0	0	0	0	0	0	0	0	0	0	0	0	0	0	0	0	0	0	0	0	0	0	0	0	0	0	0	0	0	0	0	0	0	0	0	0	0	0	0	0	0	0
		G2-Crimson	0	0	0	0	0	0	0	0	0	0	0	0	0	0	0	0	0	0	0	0	0	0	0	0	0	0	0	0	0	0	0	0	0	0	0	0	0	0	0	0	0	0	0	0	0	0	0
RVCr 43	Cell 12-3	G1-mKO2	0	0	0	0	0	0	0	0	0	0	0	0	0	0	0	0	0	0	0	0	0	0	0	0	0	0	0	0	0	0	0	0	0	0	0	0	0	0	0	0	0	0	0	0	0	0	0
		G2-Crimson	0	0	0	0	0	0	0	0	0	0	0	0	0	0	0	0	0	0	0	0	0	0	0	0	0	0	0	0	0	0	0	0	0	0	0	0	0	0	0	0	0	0	0	0	0	0	0
RVCr 43	Cell 12-3-3	G1-mKO2	0	0	0	0	0	0	0	0	0	0	0	0	0	0	0	0	0	0	0	0	0	0	0	0	0	0	0	0	0	0	0	0	0	0	0	0	0	0	0	0	0	0	0	0	0	0	0
		G2-Crimson	0	0	0	0	0	0	0	0	0	0	0	0	0	0	0	0	0	0	0	0	0	0	0	0	0	0	0	0	0	0	0	0	0	0	0	0	0	0	0	0	0	0	0	0	0	0	0
RVCr 43	Cell 12-3-2	G1-mKO2	0	0	0	0	0	0	0	0	0	0	0	0	0	0	0	0	0	0	0	0	0	0	0	0	0	0	0	0	0	0	0	0	0	0	0	0	0	0	0	0	0	0	0	0	0	0	0
		G2-Crimson	0	0	0	0	0	0	0	0	0	0	0	0	0	0	0	0	0	0	0	0	0	0	0	0	0	0	0	0	0	0	0	0	0	0	0	0	0	0	0	0	0	0	0	0	0	0	0
RVCr 43	Cell 12-3-2-2	G1-mKO2	0	0	0	0	0	0	0	0	0	0	0	0	0	0	0	0	0	0	0	0	0	0	0	0	0	0	0	0	0	0	0	0	0	0	0	0	0	0	0	0	0	0	0	0	0	0	0
		G2-Crimson	0	0	0	0	0	0	0	0	0	0	0	0	0	0	0	0	0	0	0	0	0	0	0	0	0	0	0	0	0	0	0	0	0	0	0	0	0	0	0	0	0	0	0	0	0	0	0
RVCr 43	Cell 12-2	G1-mKO2	0	0	0	0	0	0	0	0	0	0	0	0	0	0	0	0	3185	3210	2893	3543	3181	4266	4924	4767	3370	7468	6647	8632	6098	7518	7819	7181	8936	9666	11090	11274	12255	14007	12647	12355	14288	13307	14214	14657	15076	15826	15384
		G2-Crimson	0	0	0	0	0	0	0	0	0	0	0	0	0	0	0	0	10592	9828	8788	10348	9224	12076	13712	12532	7640	18528	15188	19512	11224	13308	12604	9348	12128	12068	13416	12420	12668	15448	11488	10268	12328	9908	11064	11180	11680	12916	12472
RVCr 43	Cell 12-2-4	G1-mKO2	0	0	0	0	0	0	0	0	0	0	0	0	0	0	0	0	0	0	0	0	0	0	0	0	0	0	0	0	0	0	0	0	0	0	0	0	0	0	0	0	0	0	0	0	0	0	0
		G2-Crimson	0	0	0	0	0	0	0	0	0	0	0	0	0	0	0	0	0	0	0	0	0	0	0	0	0	0	0	0	0	0	0	0	0	0	0	0	0	0	0	0	0	0	0	0	0	0	0
RVCr 43	Cell 12-2-3	G1-mKO2	0	0	0	0	0	0	0	0	0	0	0	0	0	0	0	0	0	0	0	0	0	0	0	0	0	0	0	0	0	0	0	0	0	0	0	0	0	0	0	0	0	0	0	0	0	0	0
		G2-Crimson	0	0	0	0	0	0	0	0	0	0	0	0	0	0	0	0	0	0	0	0	0	0	0	0	0	0	0	0	0	0	0	0	0	0	0	0	0	0	0	0	0	0	0	0	0	0	0
RVCr 43	Cell 12-2-3-2	G1-mKO2	0	0	0	0	0	0	0	0	0	0	0	0	0	0	0	0	0	0	0	0	0	0	0	0	0	0	0	0	0	0	0	0	0	0	0	0	0	0	0	0	0	0	0	0	0	0	0
		G2-Crimson	0	0	0	0	0	0	0	0	0	0	0	0	0	0	0	0	0	0	0	0	0	0	0	0	0	0	0	0	0	0	0	0	0	0	0	0	0	0	0	0	0	0	0	0	0	0	0
RVCr 43	Cell 12-2-2	G1-mKO2	0	0	0	0	0	0	0	0	0	0	0	0	0	0	0	0	0	0	0	0	0	0	0	0	0	0	0	0	0	0	0	0	0	0	0	0	0	0	0	0	0	0	0	0	0	0	0
		G2-Crimson	0	0	0	0	0	0	0	0	0	0	0	0	0	0	0	0	0	0	0	0	0	0	0	0	0	0	0	0	0	0	0	0	0	0	0	0	0	0	0	0	0	0	0	0	0	0	0
RVCr 43	Cell 12-2-2-2	G1-mKO2	0	0	0	0	0	0	0	0	0	0	0	0	0	0	0	0	0	0	0	0	0	0	0	0	0	0	0	0	0	0	0	0	0	0	0	0	0	0	0	0	0	0	0	0	0	0	0
		G2-Crimson	0	0	0	0	0	0	0	0	0	0	0	0	0	0	0	0	0	0	0	0	0	0	0	0	0	0	0	0	0	0	0	0	0	0	0	0	0	0	0	0	0	0	0	0	0	0	0
RVCr 41	Cell 1	G1-mKO2	16301	18474	19293	21645	22818	26154	26391	29142	31512	32562	35922	38406	38625	39675	40086	42570	41730	44535	41523	43809	44424	48765	45459	47304	49260	50310	52836	52707	52878	52890	57234	56436	59496	54477	60522	55140	63351	58416	57738	60087	57360	57993	57321	56937	56436	58227	58239
		G2-Crimson	11501	12995	11759	12279	12238	13274	11413	12234	12410	12123	12576	13242	12311	13385	13396	14197	12504	14365	12603	13159	13300	14783	12383	13890	13991	14548	15097	15608	15037	15249	16934	16738	18828	15797	19101	16079	21974	17771	17910	20014	19278	20472	20782	20655	21095	22777	23299
RVCr 41	Cell 1-3	G1-mKO2	0	0	0	0	0	0	0	0	0	0	0	0	0	0	0	0	0	0	0	0	0	0	0	0	0	0	0	0	0	0	0	0	0	0	0	0	0	0	0	0	0	0	0	0	0	0	0
		G2-Crimson	0	0	0	0	0	0	0	0	0	0	0	0	0	0	0	0	0	0	0	0	0	0	0	0	0	0	0	0	0	0	0	0	0	0	0	0	0	0	0	0	0	0	0	0	0	0	0
RVCr 41	Cell 1-2	G1-mKO2	0	0	0	0	0	0	0	0	0	0	0	0	0	0	0	0	0	0	0	0	0	0	0	0	0	0	0	0	0	0	0	0	0	0	0	0	0	0	0	0	0	0	0	0	0	0	0
		G2-Crimson	0	0	0	0	0	0	0	0	0	0	0	0	0	0	0	0	0	0	0	0	0	0	0	0	0	0	0	0	0	0	0	0	0	0	0	0	0	0	0	0	0	0	0	0	0	0	0
RVCr 41	Cell 2	G1-mKO2	37782	38535	36636	34170	33348	33459	33024	28992	33204	26706	23898	18171	14430	6714	11511	5901	7830	13485	7380	7548	12705	12830	14019	14616	13901	14832	16689	15216	14937	15464	14946	12345	12216	16449	13425	15584	15990	16218	18576	18546	14454	18384	16074	19341	15879	16146	19011
		G2-Crimson	29298	32830	31254	30111	29861	33601	36243	32890	44753	35349	35627	29830	25957	13967	25323	14400	18783	31974	18373	19781	31391	31074	34713	36077	35377	38085	42434	40773	38982	40781	39521	34244	35082	43788	35155	43969	41774	45861	51516	51325	43857	52483	48370	55312	48871	50259	56949
RVCr 41	Cell 2-4	G1-mKO2	0	0	0	0	0	0	0	0	0	0	0	0	0	0	0	0	0	0	0	0	0	0	0	0	0	0	0	0	0	0	0	0	0	0	0	0	0	0	0	0	0	0	0	0	0	0	0
		G2-Crimson	0	0	0	0	0	0	0	0	0	0	0	0	0	0	0	0	0	0	0	0	0	0	0	0	0	0	0	0	0	0	0	0	0	0	0	0	0	0	0	0	0	0	0	0	0	0	0
RVCr 41	Cell 2-3	G1-mKO2	0	0	0	0	0	0	0	0	0	0	0	0	0	0	0	0	0	0	0	0	0	0	0	0	0	0	0	0	0	0	0	0	0	0	0	0	0	0	0	0	0	0	0	0	0	0	0
		G2-Crimson	0	0	0	0	0	0	0	0	0	0	0	0	0	0	0	0	0	0	0	0	0	0	0	0	0	0	0	0	0	0	0	0	0	0	0	0	0	0	0	0	0	0	0	0	0	0	0
RVCr 41	Cell 2-3-2	G1-mKO2	0	0	0	0	0	0	0	0	0	0	0	0	0	0	0	0	0	0	0	0	0	0	0	0	0	0	0	0	0	0	0	0	0	0	0	0	0	0	0	0	0	0	0	0	0	0	0
		G2-Crimson	0	0	0	0	0	0	0	0	0	0	0	0	0	0	0	0	0	0	0	0	0	0	0	0	0	0	0	0	0	0	0	0	0	0	0	0	0	0	0	0	0	0	0	0	0	0	0
RVCr 41	Cell 2-2	G1-mKO2	0	0	0	0	0	0	0	0	0	0	0	0	0	0	0	0	0	0	0	0	0	0	0	0	0	0	0	0	0	0	0	0	0	0	0	0	0	0	0	0	0	0	0	0	0	0	0
		G2-Crimson	0	0	0	0	0	0	0	0	0	0	0	0	0	0	0	0	0	0	0	0	0	0	0	0	0	0	0	0	0	0	0	0	0	0	0	0	0	0	0	0	0	0	0	0	0	0	0
RVCr 41	Cell 2-2-3	G1-mKO2	0	0	0	0	0	0	0	0	0	0	0	0	0	0	0	0	0	0	0	0	0	0	0	0	0	0	0	0	0	0	0	0	0	0	0	0	0	0	0	0	0	0	0	0	0	0	0
		G2-Crimson	0	0	0	0	0	0	0	0	0	0	0	0	0	0	0	0	0	0	0	0	0	0	0	0	0	0	0	0	0	0	0	0	0	0	0	0	0	0	0	0	0	0	0	0	0	0	0
RVCr 41	Cell 2-2-2	G1-mKO2	0	0	0	0	0	0	0	0	0	0	0	0	0	0	0	0	0	0	0	0	0	0	0	0	0	0	0	0	0	0	0	0	0	0	0	0	0	0	0	0	0	0	0	0	0	0	0
		G2-Crimson	0	0	0	0	0	0	0	0	0	0	0	0	0	0	0	0	0	0	0	0	0	0	0	0	0	0	0	0	0	0	0	0	0	0	0	0	0	0	0	0	0	0	0	0	0	0	0
RVCr 41	Cell 2-2-2-2	G1-mKO2	0	0	0	0	0	0	0	0	0	0	0	0	0	0	0	0	0	0	0	0	0	0	0	0	0	0	0	0	0	0	0	0	0	0	0	0	0	0	0	0	0	0	0	0	0	0	0
		G2-Crimson	0	0	0	0	0	0	0	0	0	0	0	0	0	0	0	0	0	0	0	0	0	0	0	0	0	0	0	0	0	0	0	0	0	0	0	0	0	0	0	0	0	0	0	0	0	0	0
RVCr 41	Cell 3	G1-mKO2	12213	9849	13809	9504	12959	14130	13215	11205	13293	12948	10047	13818	12549	8955	16839	10371	11064	11070	9492	6261	3537	4416	3696	5337	4809	6414	5364	6687	7350	8094	8121	6162	10116	8475	8763	12120	13557	9933	11916	18735	13896	13164	14262	15918	15597	15315	13656
		G2-Crimson	33409	28654	36647	28725	36270	38137	36558	32405	37071	36879	31002	38252	35389	27647	42156	30313	33676	27576	17259	11142	5633	7541	5996	8774	7778	10451	8362	10202	11780	12156	11671	8930	15809	12838	12277	17336	19691	12077	14841	27128	18264	16264	18327	20311	19586	19894	17310
RVCr 41	Cell 3-3	G1-mKO2	0	0	0	0	0	0	0	0	0	0	0	0	0	0	0	0	0	0	0	0	0	0	0	0	0	0	0	0	0	0	0	0	0	0	0	0	0	0	0	0	0	0	0	0	0	0	0
		G2-Crimson	0	0	0	0	0	0	0	0	0	0	0	0	0	0	0	0	0	0	0	0	0	0	0	0	0	0	0	0	0	0	0	0	0	0	0	0	0	0	0	0	0	0	0	0	0	0	0
RVCr 41	Cell 3-2	G1-mKO2	0	0	0	0	0	0	0	0	0	0	0	0	0	0	0	0	0	0	8814	5019	2673	3933	3501	4794	4761	4983	5139	6930	7358	7155	6945	6447	9810	8784	5673	8916	9540	3540	7851	11310	12105	13509	14274	16377	12255	13920	17445
		G2-Crimson	0	0	0	0	0	0	0	0	0	0	0	0	0	0	0	0	0	0	14006	7758	4100	6297	5198	6488	7382	6999	7128	9272	9387	9132	8684	8086	11778	9653	5977	9553	10481	3546	7019	11085	11804	12648	13692	15594	10063	11396	15844
RVCr 41	Cell 3-2-2	G1-mKO2	0	0	0	0	0	0	0	0	0	0	0	0	0	0	0	0	0	0	0	0	0	0	0	0	0	0	0	0	0	0	0	0	0	0	0	0	0	0	0	0	0	0	0	0	0	0	0
		G2-Crimson	0	0	0	0	0	0	0	0	0	0	0	0	0	0	0	0	0	0	0	0	0	0	0	0	0	0	0	0	0	0	0	0	0	0	0	0	0	0	0	0	0	0	0	0	0	0	0
RVCr 41	Cell 4	G1-mKO2	17409	17808	19038	20376	23172	23754	25035	26229	28872	32565	33597	34530	36180	38526	37116	37929	38394	39735	42336	37605	41880	42816	40533	41595	41919	39645	45201	43200	44022	46791	42969	44481	43041	48063	44142	47322	47067	49248	47628	48018	48702	49566	47868	48483	48168	49506	48630
		G2-Crimson	14468	12873	12615	11663	14002	12036	12172	11382	12798	13744	13053	12423	12555	13298	11982	11123	12046	11695	13295	9681	12554	12719	11412	11398	11834	11734	14270	13330	13503	15139	13198	13445	13587	16641	13754	15276	14561	16614	15205	15147	15976	16487	14792	15606	15164	16122	16485
RVCr 41	Cell 4-4	G1-mKO2	0	0	0	0	0	0	0	0	0	0	0	0	0	0	0	0	0	0	0	0	0	0	0	0	0	0	0	0	0	0	0	0	0	0	0	0	0	0	0	0	0	0	0	0	0	0	0
		G2-Crimson	0	0	0	0	0	0	0	0	0	0	0	0	0	0	0	0	0	0	0	0	0	0	0	0	0	0	0	0	0	0	0	0	0	0	0	0	0	0	0	0	0	0	0	0	0	0	0
RVCr 41	Cell 4-3	G1-mKO2	0	0	0	0	0	0	0	0	0	0	0	0	0	0	0	0	0	0	0	0	0	0	0	0	0	0	0	0	0	0	0	0	0	0	0	0	0	0	0	0	0	0	0	0	0	0	0
		G2-Crimson	0	0	0	0	0	0	0	0	0	0	0	0	0	0	0	0	0	0	0	0	0	0	0	0	0	0	0	0	0	0	0	0	0	0	0	0	0	0	0	0	0	0	0	0	0	0	0
RVCr 41	Cell 4-2	G1-mKO2	0	0	0	0	0	0	0	0	0	0	0	0	0	0	0	0	0	0	0	0	0	0	0	0	0	0	0	0	0	0	0	0	0	0	0	0	0	0	0	0	0	0	0	0	0	0	0
		G2-Crimson	0	0	0	0	0	0	0	0	0	0	0	0	0	0	0	0	0	0	0	0	0	0	0	0	0	0	0	0	0	0	0	0	0	0	0	0	0	0	0	0	0	0	0	0	0	0	0
RVCr 41	Cell 4-2-2	G1-mKO2	0	0	0	0	0	0	0	0	0	0	0	0	0	0	0	0	0	0	0	0	0	0	0	0	0	0	0	0	0	0	0	0	0	0	0	0	0	0	0	0	0	0	0	0	0	0	0
		G2-Crimson	0	0	0	0	0	0	0	0	0	0	0	0	0	0	0	0	0	0	0	0	0	0	0	0	0	0	0	0	0	0	0	0	0	0	0	0	0	0	0	0	0	0	0	0	0	0	0
RVCr 41	Cell 4-2-2-2	G1-mKO2	0	0	0	0	0	0	0	0	0	0	0	0	0	0	0	0	0	0	0	0	0	0	0	0	0	0	0	0	0	0	0	0	0	0	0	0	0	0	0	0	0	0	0	0	0	0	0
		G2-Crimson	0	0	0	0	0	0	0	0	0	0	0	0	0	0	0	0	0	0	0	0	0	0	0	0	0	0	0	0	0	0	0	0	0	0	0	0	0	0	0	0	0	0	0	0	0	0	0
RVCr 41	Cell 5	G1-mKO2	18330	17865	17874	18804	12759	18138	18708	20298	16401	21006	21624	13332	11454	16866	20052	22584	18927	23919	20112	19239	22524	18147	17028	11502	22818	22425	16229	14496	6726	5313	5166	6750	7665	7404	11598	10590	12480	13386	15576	15134	12870	16692	16800	18978	22779	22227	20499
		G2-Crimson	45023	45006	44427	46702	34701	44541	47877	51823	44636	54514	55832	37490	31513	50918	57065	63463	57328	66882	60131	58949	65983	59310	41899	28617	67501	68957	56443	32770	10376	7678	8233	9963	11936	11171	19305	15003	17801	19738	23002	20053	14937	19884	18450	20683	25711	24594	21229
RVCr 41	Cell 5-5	G1-mKO2	0	0	0	0	0	0	0	0	0	0	0	0	0	0	0	0	0	0	0	0	0	0	0	0	0	0	0	0	0	0	0	0	0	0	0	0	0	0	0	0	0	0	0	0	0	0	0
		G2-Crimson	0	0	0	0	0	0	0	0	0	0	0	0	0	0	0	0	0	0	0	0	0	0	0	0	0	0	0	0	0	0	0	0	0	0	0	0	0	0	0	0	0	0	0	0	0	0	0
RVCr 41	Cell 5-4	G1-mKO2	0	0	0	0	0	0	0	0	0	0	0	0	0	0	0	0	0	0	0	0	0	0	0	0	0	0	0	0	0	0	0	0	0	0	0	0	0	0	0	0	0	0	0	0	0	0	0
		G2-Crimson	0	0	0	0	0	0	0	0	0	0	0	0	0	0	0	0	0	0	0	0	0	0	0	0	0	0	0	0	0	0	0	0	0	0	0	0	0	0	0	0	0	0	0	0	0	0	0
RVCr 41	Cell 5-4-2	G1-mKO2	0	0	0	0	0	0	0	0	0	0	0	0	0	0	0	0	0	0	0	0	0	0	0	0	0	0	0	0	0	0	0	0	0	0	0	0	0	0	0	0	0	0	0	0	0	0	0
		G2-Crimson	0	0	0	0	0	0	0	0	0	0	0	0	0	0	0	0	0	0	0	0	0	0	0	0	0	0	0	0	0	0	0	0	0	0	0	0	0	0	0	0	0	0	0	0	0	0	0
RVCr 41	Cell 5-3	G1-mKO2	0	0	0	0	0	0	0	0	0	0	0	0	0	0	0	0	0	0	0	0	0	0	0	0	0	0	0	0	0	0	0	0	0	0	0	0	0	0	0	0	0	0	0	0	0	0	0
		G2-Crimson	0	0	0	0	0	0	0	0	0	0	0	0	0	0	0	0	0	0	0	0	0	0	0	0	0	0	0	0	0	0	0	0	0	0	0	0	0	0	0	0	0	0	0	0	0	0	0
RVCr 41	Cell 5-3-3	G1-mKO2	0	0	0	0	0	0	0	0	0	0	0	0	0	0	0	0	0	0	0	0	0	0	0	0	0	0	0	0	0	0	0	0	0	0	0	0	0	0	0	0	0	0	0	0	0	0	0
		G2-Crimson	0	0	0	0	0	0	0	0	0	0	0	0	0	0	0	0	0	0	0	0	0	0	0	0	0	0	0	0	0	0	0	0	0	0	0	0	0	0	0	0	0	0	0	0	0	0	0
RVCr 41	Cell 5-3-2	G1-mKO2	0	0	0	0	0	0	0	0	0	0	0	0	0	0	0	0	0	0	0	0	0	0	0	0	0	0	0	0	0	0	0	0	0	0	0	0	0	0	0	0	0	0	0	0	0	0	0
		G2-Crimson	0	0	0	0	0	0	0	0	0	0	0	0	0	0	0	0	0	0	0	0	0	0	0	0	0	0	0	0	0	0	0	0	0	0	0	0	0	0	0	0	0	0	0	0	0	0	0
RVCr 41	Cell 5-3-2-2	G1-mKO2	0	0	0	0	0	0	0	0	0	0	0	0	0	0	0	0	0	0	0	0	0	0	0	0	0	0	0	0	0	0	0	0	0	0	0	0	0	0	0	0	0	0	0	0	0	0	0
		G2-Crimson	0	0	0	0	0	0	0	0	0	0	0	0	0	0	0	0	0	0	0	0	0	0	0	0	0	0	0	0	0	0	0	0	0	0	0	0	0	0	0	0	0	0	0	0	0	0	0
RVCr 41	Cell 5-2	G1-mKO2	0	0	0	0	0	0	0	0	0	0	0	0	0	0	0	0	0	0	0	0	0	0	0	0	0	0	0	0	4734	5013	3660	5394	6267	5514	7317	6060	6369	6503	8607	7983	8937	16026	12732	17187	14913	17040	22296
		G2-Crimson	0	0	0	0	0	0	0	0	0	0	0	0	0	0	0	0	0	0	0	0	0	0	0	0	0	0	0	0	7212	7420	5268	8466	9246	8465	11278	8239	8817	8910	11781	9797	10363	21058	14058	20493	14319	16605	23620
RVCr 41	Cell 5-2-3	G1-mKO2	0	0	0	0	0	0	0	0	0	0	0	0	0	0	0	0	0	0	0	0	0	0	0	0	0	0	0	0	0	0	0	0	0	0	0	0	0	0	0	0	0	0	0	0	0	0	0
		G2-Crimson	0	0	0	0	0	0	0	0	0	0	0	0	0	0	0	0	0	0	0	0	0	0	0	0	0	0	0	0	0	0	0	0	0	0	0	0	0	0	0	0	0	0	0	0	0	0	0
RVCr 41	Cell 5-2-2	G1-mKO2	0	0	0	0	0	0	0	0	0	0	0	0	0	0	0	0	0	0	0	0	0	0	0	0	0	0	0	0	0	0	0	0	0	0	0	0	0	0	0	0	0	0	0	0	0	0	0
		G2-Crimson	0	0	0	0	0	0	0	0	0	0	0	0	0	0	0	0	0	0	0	0	0	0	0	0	0	0	0	0	0	0	0	0	0	0	0	0	0	0	0	0	0	0	0	0	0	0	0
RVCr 41	Cell 5-2-2-2	G1-mKO2	0	0	0	0	0	0	0	0	0	0	0	0	0	0	0	0	0	0	0	0	0	0	0	0	0	0	0	0	0	0	0	0	0	0	0	0	0	0	0	0	0	0	0	0	0	0	0
		G2-Crimson	0	0	0	0	0	0	0	0	0	0	0	0	0	0	0	0	0	0	0	0	0	0	0	0	0	0	0	0	0	0	0	0	0	0	0	0	0	0	0	0	0	0	0	0	0	0	0
RVCr 41	Cell 6	G1-mKO2	10407	12987	16422	9297	11868	9177	9024	12351	12186	15648	16155	10137	10803	11406	15033	19452	14334	15801	16236	14481	13521	11523	13860	15774	15663	11295	11226	3702	2676	3861	10305	3770	4680	4959	7440	5469	5052	8283	7980	13797	8100	12381	13691	10101	11019	16686	12429
		G2-Crimson	31659	37906	42943	29826	35177	30306	29689	36389	37076	43906	45057	33966	36715	37958	45535	53022	44579	46844	47154	44619	43584	40143	45844	49403	51599	43617	23196	6640	4573	6080	17901	5923	7620	7663	12627	8087	8008	11943	10627	21798	10455	16426	18761	10722	12170	19705	12440
RVCr 41	Cell 6-3	G1-mKO2	0	0	0	0	0	0	0	0	0	0	0	0	0	0	0	0	0	0	0	0	0	0	0	0	0	0	0	0	0	0	0	0	0	0	0	0	0	0	0	0	0	0	0	0	0	0	0
		G2-Crimson	0	0	0	0	0	0	0	0	0	0	0	0	0	0	0	0	0	0	0	0	0	0	0	0	0	0	0	0	0	0	0	0	0	0	0	0	0	0	0	0	0	0	0	0	0	0	0
RVCr 41	Cell 6-2	G1-mKO2	0	0	0	0	0	0	0	0	0	0	0	0	0	0	0	0	0	0	0	0	0	0	0	0	0	0	4317	3336	1974	3882	4842	3939	3750	3711	4269	5742	4611	5940	6657	12411	7868	11313	11481	9318	13479	12168	15495
		G2-Crimson	0	0	0	0	0	0	0	0	0	0	0	0	0	0	0	0	0	0	0	0	0	0	0	0	0	0	8951	5688	3013	5897	8143	6136	5537	5515	5715	8275	6061	8045	8829	17829	10133	15522	15260	10128	16140	13746	18401
RVCr 41	Cell 7	G1-mKO2	3231	12168	11481	5547	6507	9195	5823	11253	7374	7805	8379	8361	9057	9213	8859	2304	5610	9573	6570	8262	10050	7731	8715	8628	8979	13554	7350	8766	9267	10995	10434	7779	8118	10167	11148	10896	8712	9144	11061	12708	9057	11721	9285	8301	13806	11352	11892
		G2-Crimson	7719	25858	26722	13833	15645	21771	13878	24235	17895	16170	18103	17896	19527	19593	19331	5686	13891	22389	16728	20655	24418	20045	21967	21991	22768	32902	19604	23538	24770	28267	27956	21235	22260	27680	30223	29765	25289	26686	31152	35116	27061	33093	28702	25879	38186	32696	35118
RVCr 41	Cell 7-2	G1-mKO2	0	0	0	0	0	0	0	0	0	0	0	0	0	0	0	0	0	0	0	0	0	0	0	0	0	0	0	0	0	0	0	0	0	0	0	0	0	0	0	0	0	0	0	0	0	0	0
		G2-Crimson	0	0	0	0	0	0	0	0	0	0	0	0	0	0	0	0	0	0	0	0	0	0	0	0	0	0	0	0	0	0	0	0	0	0	0	0	0	0	0	0	0	0	0	0	0	0	0
RVCr 41	Cell 8	G1-mKO2	9738	17292	10731	13797	11586	13707	11118	13653	13329	15837	9858	12171	10740	12912	14115	11853	12603	17094	16641	19026	17757	16413	11721	12351	12282	12885	10356	12777	12768	10593	12495	10023	11412	9729	9117	8637	11667	10938	3171	2214	2694	3699	3159	4086	4332	5220	4493
		G2-Crimson	35225	51305	37939	45297	40416	46039	40748	46185	46094	52288	38116	46850	43875	41896	44837	42075	44699	56989	55816	61126	58096	56755	47497	51951	52487	56734	51282	58249	58292	54413	58495	55391	59877	57288	56808	50245	67568	64405	10303	5107	5313	7295	5409	6739	7709	7966	5885
RVCr 41	Cell 8-4	G1-mKO2	0	0	0	0	0	0	0	0	0	0	0	0	0	0	0	0	0	0	0	0	0	0	0	0	0	0	0	0	0	0	0	0	0	0	0	0	0	0	0	0	0	0	0	0	0	0	0
		G2-Crimson	0	0	0	0	0	0	0	0	0	0	0	0	0	0	0	0	0	0	0	0	0	0	0	0	0	0	0	0	0	0	0	0	0	0	0	0	0	0	0	0	0	0	0	0	0	0	0
RVCr 41	Cell 8-3	G1-mKO2	0	0	0	0	0	0	0	0	0	0	0	0	0	0	0	0	0	0	0	0	0	0	0	0	0	0	0	0	0	0	0	0	0	0	0	0	0	0	0	0	0	0	0	0	0	0	0
		G2-Crimson	0	0	0	0	0	0	0	0	0	0	0	0	0	0	0	0	0	0	0	0	0	0	0	0	0	0	0	0	0	0	0	0	0	0	0	0	0	0	0	0	0	0	0	0	0	0	0
RVCr 41	Cell 8-3-2	G1-mKO2	0	0	0	0	0	0	0	0	0	0	0	0	0	0	0	0	0	0	0	0	0	0	0	0	0	0	0	0	0	0	0	0	0	0	0	0	0	0	0	0	0	0	0	0	0	0	0
		G2-Crimson	0	0	0	0	0	0	0	0	0	0	0	0	0	0	0	0	0	0	0	0	0	0	0	0	0	0	0	0	0	0	0	0	0	0	0	0	0	0	0	0	0	0	0	0	0	0	0
RVCr 41	Cell 8-2	G1-mKO2	0	0	0	0	0	0	0	0	0	0	0	0	0	0	0	0	0	0	0	0	0	0	0	0	0	0	0	0	0	0	0	0	0	0	0	0	0	0	3171	1980	2385	3489	3546	3258	4404	4605	4740
		G2-Crimson	0	0	0	0	0	0	0	0	0	0	0	0	0	0	0	0	0	0	0	0	0	0	0	0	0	0	0	0	0	0	0	0	0	0	0	0	0	0	9846	4639	4806	6882	6474	6747	8286	7714	8344
RVCr 41	Cell 8-2-2	G1-mKO2	0	0	0	0	0	0	0	0	0	0	0	0	0	0	0	0	0	0	0	0	0	0	0	0	0	0	0	0	0	0	0	0	0	0	0	0	0	0	0	0	0	0	0	0	0	0	0
		G2-Crimson	0	0	0	0	0	0	0	0	0	0	0	0	0	0	0	0	0	0	0	0	0	0	0	0	0	0	0	0	0	0	0	0	0	0	0	0	0	0	0	0	0	0	0	0	0	0	0
RVCr 41	Cell 9	G1-mKO2	7146	9624	8871	11259	8589	10251	12987	14889	14172	16278	16752	13547	14529	14514	17220	15815	16914	18705	21309	19614	21378	20568	23622	21462	22749	23973	25416	27510	26931	29892	28551	28017	28347	27513	28023	27306	27363	22812	23925	22869	20025	19131	17997	16614	15216	16077	14424
		G2-Crimson	12978	16080	14290	18426	10329	11658	16406	20064	16360	18904	18451	11473	10460	9861	11098	8203	8753	9856	13600	9380	10516	9191	12134	9399	9928	10798	10556	13544	12155	17045	15833	15853	16291	18212	18917	19920	21815	18278	22845	23462	21234	22558	23523	26162	26733	33231	33171
RVCr 41	Cell 9-2	G1-mKO2	0	0	0	0	0	0	0	0	0	0	0	0	0	0	0	0	0	0	0	0	0	0	0	0	0	0	0	0	0	0	0	0	0	0	0	0	0	0	0	0	0	0	0	0	0	0	0
		G2-Crimson	0	0	0	0	0	0	0	0	0	0	0	0	0	0	0	0	0	0	0	0	0	0	0	0	0	0	0	0	0	0	0	0	0	0	0	0	0	0	0	0	0	0	0	0	0	0	0
RVCr 42	Cell 1	G1-mKO2	9293	9042	9437	8831	8372	4952	12492	12192	8196	7805	9435	2852	4509	5911	5281	6092	10277	8494	8474	10322	12036	11695	12353	14562	13938	14607	15366	14728	14775	13983	11778	11858	10044	11162	9809	9180	8950	9155	9386	10642	10479	8960	9958	8052	9391	8343	10241
		G2-Crimson	27318	26368	27781	26586	26430	20324	35045	34783	17973	12832	14422	3958	5723	7394	6109	6908	11230	9085	8321	10156	10964	10436	9962	12298	10979	11594	13180	13092	14911	14341	13852	15504	15284	18897	18172	19002	19236	20001	20784	23651	23339	21303	22243	19229	21030	19174	21714
RVCr 42	Cell 1-6	G1-mKO2	0	0	0	0	0	0	0	0	0	0	0	0	0	0	0	0	0	0	0	0	0	0	0	0	0	0	0	0	0	0	0	0	0	0	0	0	0	0	0	0	0	0	0	0	0	0	0
		G2-Crimson	0	0	0	0	0	0	0	0	0	0	0	0	0	0	0	0	0	0	0	0	0	0	0	0	0	0	0	0	0	0	0	0	0	0	0	0	0	0	0	0	0	0	0	0	0	0	0
RVCr 42	Cell 1-5	G1-mKO2	0	0	0	0	0	0	0	0	0	0	0	0	0	0	0	0	0	0	0	0	0	0	0	0	0	0	0	0	0	0	0	0	0	0	0	0	0	0	0	0	0	0	0	0	0	0	0
		G2-Crimson	0	0	0	0	0	0	0	0	0	0	0	0	0	0	0	0	0	0	0	0	0	0	0	0	0	0	0	0	0	0	0	0	0	0	0	0	0	0	0	0	0	0	0	0	0	0	0
RVCr 42	Cell 1-6	G1-mKO2	0	0	0	0	0	0	0	0	0	0	0	0	0	0	0	0	0	0	0	0	0	0	0	0	0	0	0	0	0	0	0	0	0	0	0	0	0	0	0	0	0	0	0	0	0	0	0
		G2-Crimson	0	0	0	0	0	0	0	0	0	0	0	0	0	0	0	0	0	0	0	0	0	0	0	0	0	0	0	0	0	0	0	0	0	0	0	0	0	0	0	0	0	0	0	0	0	0	0
RVCr 42	Cell 1-4	G1-mKO2	0	0	0	0	0	0	0	0	0	0	0	0	0	0	0	0	0	0	0	0	0	0	0	0	0	0	0	0	0	0	0	0	0	0	0	0	0	0	0	0	0	0	0	0	0	0	0
		G2-Crimson	0	0	0	0	0	0	0	0	0	0	0	0	0	0	0	0	0	0	0	0	0	0	0	0	0	0	0	0	0	0	0	0	0	0	0	0	0	0	0	0	0	0	0	0	0	0	0
RVCr 42	Cell 1-4-2-2	G1-mKO2	0	0	0	0	0	0	0	0	0	0	0	0	0	0	0	0	0	0	0	0	0	0	0	0	0	0	0	0	0	0	0	0	0	0	0	0	0	0	0	0	0	0	0	0	0	0	0
		G2-Crimson	0	0	0	0	0	0	0	0	0	0	0	0	0	0	0	0	0	0	0	0	0	0	0	0	0	0	0	0	0	0	0	0	0	0	0	0	0	0	0	0	0	0	0	0	0	0	0
RVCr 42	Cell 1-4-2	G1-mKO2	0	0	0	0	0	0	0	0	0	0	0	0	0	0	0	0	0	0	0	0	0	0	0	0	0	0	0	0	0	0	0	0	0	0	0	0	0	0	0	0	0	0	0	0	0	0	0
		G2-Crimson	0	0	0	0	0	0	0	0	0	0	0	0	0	0	0	0	0	0	0	0	0	0	0	0	0	0	0	0	0	0	0	0	0	0	0	0	0	0	0	0	0	0	0	0	0	0	0
RVCr 42	Cell 1-4-2-2	G1-mKO2	0	0	0	0	0	0	0	0	0	0	0	0	0	0	0	0	0	0	0	0	0	0	0	0	0	0	0	0	0	0	0	0	0	0	0	0	0	0	0	0	0	0	0	0	0	0	0
		G2-Crimson	0	0	0	0	0	0	0	0	0	0	0	0	0	0	0	0	0	0	0	0	0	0	0	0	0	0	0	0	0	0	0	0	0	0	0	0	0	0	0	0	0	0	0	0	0	0	0
RVCr 42	Cell 1-3	G1-mKO2	0	0	0	0	0	0	0	0	0	0	0	0	0	0	0	0	0	0	0	0	0	0	0	0	0	0	0	0	0	0	0	0	0	0	0	0	0	0	0	0	0	0	0	0	0	0	0
		G2-Crimson	0	0	0	0	0	0	0	0	0	0	0	0	0	0	0	0	0	0	0	0	0	0	0	0	0	0	0	0	0	0	0	0	0	0	0	0	0	0	0	0	0	0	0	0	0	0	0
RVCr 42	Cell 1-3-3	G1-mKO2	0	0	0	0	0	0	0	0	0	0	0	0	0	0	0	0	0	0	0	0	0	0	0	0	0	0	0	0	0	0	0	0	0	0	0	0	0	0	0	0	0	0	0	0	0	0	0
		G2-Crimson	0	0	0	0	0	0	0	0	0	0	0	0	0	0	0	0	0	0	0	0	0	0	0	0	0	0	0	0	0	0	0	0	0	0	0	0	0	0	0	0	0	0	0	0	0	0	0
RVCr 42	Cell 1-3-2	G1-mKO2	0	0	0	0	0	0	0	0	0	0	0	0	0	0	0	0	0	0	0	0	0	0	0	0	0	0	0	0	0	0	0	0	0	0	0	0	0	0	0	0	0	0	0	0	0	0	0
		G2-Crimson	0	0	0	0	0	0	0	0	0	0	0	0	0	0	0	0	0	0	0	0	0	0	0	0	0	0	0	0	0	0	0	0	0	0	0	0	0	0	0	0	0	0	0	0	0	0	0
RVCr 42	Cell 1-2	G1-mKO2	0	0	0	0	0	0	0	0	8544	7642	5508	4815	5893	5511	6505	4957	9602	8348	7065	9591	8912	7705	10538	11569	11578	10844	10796	11086	11200	10537	8446	8604	7223	6649	6244	6400	5876	5355	5194	3833	4420	4201	4540	4462	5065	4344	5365
		G2-Crimson	0	0	0	0	0	0	0	0	19435	13602	8848	7123	8627	7293	7884	5657	12659	9424	7521	10611	8439	7157	10045	10568	10542	9508	9123	10087	10622	10840	8903	9833	9139	9627	10278	12317	12284	12070	12276	10219	11812	11419	12262	11988	14077	12728	14858
RVCr 42	Cell 1-2-5	G1-mKO2	0	0	0	0	0	0	0	0	0	0	0	0	0	0	0	0	0	0	0	0	0	0	0	0	0	0	0	0	0	0	0	0	0	0	0	0	0	0	0	0	0	0	0	0	0	0	0
		G2-Crimson	0	0	0	0	0	0	0	0	0	0	0	0	0	0	0	0	0	0	0	0	0	0	0	0	0	0	0	0	0	0	0	0	0	0	0	0	0	0	0	0	0	0	0	0	0	0	0
RVCr 42	Cell 1-2-4	G1-mKO2	0	0	0	0	0	0	0	0	0	0	0	0	0	0	0	0	0	0	0	0	0	0	0	0	0	0	0	0	0	0	0	0	0	0	0	0	0	0	0	0	0	0	0	0	0	0	0
		G2-Crimson	0	0	0	0	0	0	0	0	0	0	0	0	0	0	0	0	0	0	0	0	0	0	0	0	0	0	0	0	0	0	0	0	0	0	0	0	0	0	0	0	0	0	0	0	0	0	0
RVCr 42	Cell 1-2-4-2	G1-mKO2	0	0	0	0	0	0	0	0	0	0	0	0	0	0	0	0	0	0	0	0	0	0	0	0	0	0	0	0	0	0	0	0	0	0	0	0	0	0	0	0	0	0	0	0	0	0	0
		G2-Crimson	0	0	0	0	0	0	0	0	0	0	0	0	0	0	0	0	0	0	0	0	0	0	0	0	0	0	0	0	0	0	0	0	0	0	0	0	0	0	0	0	0	0	0	0	0	0	0
RVCr 42	Cell 1-2-3	G1-mKO2	0	0	0	0	0	0	0	0	0	0	0	0	0	0	0	0	0	0	0	0	0	0	0	0	0	0	0	0	0	0	0	0	0	0	0	0	0	0	0	0	0	0	0	0	0	0	0
		G2-Crimson	0	0	0	0	0	0	0	0	0	0	0	0	0	0	0	0	0	0	0	0	0	0	0	0	0	0	0	0	0	0	0	0	0	0	0	0	0	0	0	0	0	0	0	0	0	0	0
RVCr 42	Cell 1-2-3-3	G1-mKO2	0	0	0	0	0	0	0	0	0	0	0	0	0	0	0	0	0	0	0	0	0	0	0	0	0	0	0	0	0	0	0	0	0	0	0	0	0	0	0	0	0	0	0	0	0	0	0
		G2-Crimson	0	0	0	0	0	0	0	0	0	0	0	0	0	0	0	0	0	0	0	0	0	0	0	0	0	0	0	0	0	0	0	0	0	0	0	0	0	0	0	0	0	0	0	0	0	0	0
RVCr 42	Cell 1-2-3-2	G1-mKO2	0	0	0	0	0	0	0	0	0	0	0	0	0	0	0	0	0	0	0	0	0	0	0	0	0	0	0	0	0	0	0	0	0	0	0	0	0	0	0	0	0	0	0	0	0	0	0
		G2-Crimson	0	0	0	0	0	0	0	0	0	0	0	0	0	0	0	0	0	0	0	0	0	0	0	0	0	0	0	0	0	0	0	0	0	0	0	0	0	0	0	0	0	0	0	0	0	0	0
RVCr 42	Cell 1-2-2	G1-mKO2	0	0	0	0	0	0	0	0	0	0	0	0	0	0	0	0	0	0	0	0	0	0	0	0	0	0	0	0	0	0	0	0	0	0	0	0	0	0	0	0	0	0	0	0	0	0	0
		G2-Crimson	0	0	0	0	0	0	0	0	0	0	0	0	0	0	0	0	0	0	0	0	0	0	0	0	0	0	0	0	0	0	0	0	0	0	0	0	0	0	0	0	0	0	0	0	0	0	0
RVCr 42	Cell 1-2-2-4	G1-mKO2	0	0	0	0	0	0	0	0	0	0	0	0	0	0	0	0	0	0	0	0	0	0	0	0	0	0	0	0	0	0	0	0	0	0	0	0	0	0	0	0	0	0	0	0	0	0	0
		G2-Crimson	0	0	0	0	0	0	0	0	0	0	0	0	0	0	0	0	0	0	0	0	0	0	0	0	0	0	0	0	0	0	0	0	0	0	0	0	0	0	0	0	0	0	0	0	0	0	0
RVCr 42	Cell 1-2-2-3	G1-mKO2	0	0	0	0	0	0	0	0	0	0	0	0	0	0	0	0	0	0	0	0	0	0	0	0	0	0	0	0	0	0	0	0	0	0	0	0	0	0	0	0	0	0	0	0	0	0	0
		G2-Crimson	0	0	0	0	0	0	0	0	0	0	0	0	0	0	0	0	0	0	0	0	0	0	0	0	0	0	0	0	0	0	0	0	0	0	0	0	0	0	0	0	0	0	0	0	0	0	0
RVCr 42	Cell 1-2-2-3-2	G1-mKO2	0	0	0	0	0	0	0	0	0	0	0	0	0	0	0	0	0	0	0	0	0	0	0	0	0	0	0	0	0	0	0	0	0	0	0	0	0	0	0	0	0	0	0	0	0	0	0
		G2-Crimson	0	0	0	0	0	0	0	0	0	0	0	0	0	0	0	0	0	0	0	0	0	0	0	0	0	0	0	0	0	0	0	0	0	0	0	0	0	0	0	0	0	0	0	0	0	0	0
RVCr 42	Cell 1-2-2-2	G1-mKO2	0	0	0	0	0	0	0	0	0	0	0	0	0	0	0	0	0	0	0	0	0	0	0	0	0	0	0	0	0	0	0	0	0	0	0	0	0	0	0	0	0	0	0	0	0	0	0
		G2-Crimson	0	0	0	0	0	0	0	0	0	0	0	0	0	0	0	0	0	0	0	0	0	0	0	0	0	0	0	0	0	0	0	0	0	0	0	0	0	0	0	0	0	0	0	0	0	0	0
RVCr 42	Cell 1-2-2-2-2	G1-mKO2	0	0	0	0	0	0	0	0	0	0	0	0	0	0	0	0	0	0	0	0	0	0	0	0	0	0	0	0	0	0	0	0	0	0	0	0	0	0	0	0	0	0	0	0	0	0	0
		G2-Crimson	0	0	0	0	0	0	0	0	0	0	0	0	0	0	0	0	0	0	0	0	0	0	0	0	0	0	0	0	0	0	0	0	0	0	0	0	0	0	0	0	0	0	0	0	0	0	0
RVCr 42	Cell 2	G1-mKO2	11923	13151	9855	10957	12117	12168	12534	12206	11437	12099	11036	12167	12630	19563	20676	21684	12227	8630	4996	5607	6066	7652	7962	8555	9866	9506	10484	11527	12884	14452	15300	17589	18635	20503	21500	24445	25564	26249	26776	27169	26780	26352	25751	23852	22930	20385	18384
		G2-Crimson	27983	31649	25239	27479	30420	31934	32438	31956	31523	33383	31477	34077	35565	42714	47977	50668	24913	13248	7540	7929	7971	10082	10434	10572	12179	10171	10123	10583	11107	11466	10959	11761	11782	12566	11561	13960	14459	14833	14908	15970	16180	17626	18567	18849	20098	19877	21361
RVCr 42	Cell 2-5	G1-mKO2	0	0	0	0	0	0	0	0	0	0	0	0	0	0	0	0	0	0	0	0	0	0	0	0	0	0	0	0	0	0	0	0	0	0	0	0	0	0	0	0	0	0	0	0	0	0	0
		G2-Crimson	0	0	0	0	0	0	0	0	0	0	0	0	0	0	0	0	0	0	0	0	0	0	0	0	0	0	0	0	0	0	0	0	0	0	0	0	0	0	0	0	0	0	0	0	0	0	0
RVCr 42	Cell 2-4	G1-mKO2	0	0	0	0	0	0	0	0	0	0	0	0	0	0	0	0	0	0	0	0	0	0	0	0	0	0	0	0	0	0	0	0	0	0	0	0	0	0	0	0	0	0	0	0	0	0	0
		G2-Crimson	0	0	0	0	0	0	0	0	0	0	0	0	0	0	0	0	0	0	0	0	0	0	0	0	0	0	0	0	0	0	0	0	0	0	0	0	0	0	0	0	0	0	0	0	0	0	0
RVCr 42	Cell 2-3	G1-mKO2	0	0	0	0	0	0	0	0	0	0	0	0	0	0	0	0	0	0	0	0	0	0	0	0	0	0	0	0	0	0	0	0	0	0	0	0	0	0	0	0	0	0	0	0	0	0	0
		G2-Crimson	0	0	0	0	0	0	0	0	0	0	0	0	0	0	0	0	0	0	0	0	0	0	0	0	0	0	0	0	0	0	0	0	0	0	0	0	0	0	0	0	0	0	0	0	0	0	0
RVCr 42	Cell 2-2	G1-mKO2	0	0	0	0	0	0	0	0	0	0	0	0	0	0	0	0	10012	8095	4804	4173	5099	5921.79	6744.58	7567.37	8390.16	9212.95	10035.7	10858.5	11681.3	12504.1	13326.9	14149.7	14972.5	15795.3	16618.1	17440.8	18263.6	19086.4	19909.2	20732	21272	20564	18409	18482	16062	14367	12511
		G2-Crimson	0	0	0	0	0	0	0	0	0	0	0	0	0	0	0	0	19470	12712	7040	5571	6789	7152.68	7516.37	7880.05	8243.74	8607.42	8971.1	9334.79	9698.47	10062.2	10425.8	10789.5	11153.2	11516.9	11880.6	12244.3	12607.9	12971.6	13335.3	13699	15093	16253	15048	17905	17770	18392	18987
RVCr 42	Cell 2-2-4	G1-mKO2	0	0	0	0	0	0	0	0	0	0	0	0	0	0	0	0	0	0	0	0	0	0	0	0	0	0	0	0	0	0	0	0	0	0	0	0	0	0	0	0	0	0	0	0	0	0	0
		G2-Crimson	0	0	0	0	0	0	0	0	0	0	0	0	0	0	0	0	0	0	0	0	0	0	0	0	0	0	0	0	0	0	0	0	0	0	0	0	0	0	0	0	0	0	0	0	0	0	0
RVCr 42	Cell 2-2-3	G1-mKO2	0	0	0	0	0	0	0	0	0	0	0	0	0	0	0	0	0	0	0	0	0	0	0	0	0	0	0	0	0	0	0	0	0	0	0	0	0	0	0	0	0	0	0	0	0	0	0
		G2-Crimson	0	0	0	0	0	0	0	0	0	0	0	0	0	0	0	0	0	0	0	0	0	0	0	0	0	0	0	0	0	0	0	0	0	0	0	0	0	0	0	0	0	0	0	0	0	0	0
RVCr 42	Cell 2-2-3-2	G1-mKO2	0	0	0	0	0	0	0	0	0	0	0	0	0	0	0	0	0	0	0	0	0	0	0	0	0	0	0	0	0	0	0	0	0	0	0	0	0	0	0	0	0	0	0	0	0	0	0
		G2-Crimson	0	0	0	0	0	0	0	0	0	0	0	0	0	0	0	0	0	0	0	0	0	0	0	0	0	0	0	0	0	0	0	0	0	0	0	0	0	0	0	0	0	0	0	0	0	0	0
RVCr 42	Cell 2-2-2	G1-mKO2	0	0	0	0	0	0	0	0	0	0	0	0	0	0	0	0	0	0	0	0	0	0	0	0	0	0	0	0	0	0	0	0	0	0	0	0	0	0	0	0	0	0	0	0	0	0	0
		G2-Crimson	0	0	0	0	0	0	0	0	0	0	0	0	0	0	0	0	0	0	0	0	0	0	0	0	0	0	0	0	0	0	0	0	0	0	0	0	0	0	0	0	0	0	0	0	0	0	0
RVCr 42	Cell 2-2-2-3	G1-mKO2	0	0	0	0	0	0	0	0	0	0	0	0	0	0	0	0	0	0	0	0	0	0	0	0	0	0	0	0	0	0	0	0	0	0	0	0	0	0	0	0	0	0	0	0	0	0	0
		G2-Crimson	0	0	0	0	0	0	0	0	0	0	0	0	0	0	0	0	0	0	0	0	0	0	0	0	0	0	0	0	0	0	0	0	0	0	0	0	0	0	0	0	0	0	0	0	0	0	0
RVCr 42	Cell 2-2-2-2	G1-mKO2	0	0	0	0	0	0	0	0	0	0	0	0	0	0	0	0	0	0	0	0	0	0	0	0	0	0	0	0	0	0	0	0	0	0	0	0	0	0	0	0	0	0	0	0	0	0	0
		G2-Crimson	0	0	0	0	0	0	0	0	0	0	0	0	0	0	0	0	0	0	0	0	0	0	0	0	0	0	0	0	0	0	0	0	0	0	0	0	0	0	0	0	0	0	0	0	0	0	0
RVCr 42	Cell 3	G1-mKO2	24641	27719	29303	32367	33016	35127	34454	35342	33429	32196	31964	30159	29001	27440	21653	20229	17466	16642	17062	16963	17416	18031	18324	17815	18535	18863	19042	19386	18125	19389	19155	19669	19621	19316	19243	19581	19547	34118	34578	32751	19867	8040	9624	6684	7158	4719	10524
		G2-Crimson	18976	21304	21044	24370	24956	26700	25830	29027	28498	31882	35318	39984	45247	51548	48069	54023	56792	60764	63526	65115	67911	73436	75917	78775	83761	86453	91429	95873	95524	103266	105693	109652	111804	111666	112413	113239	112915	140057	169074	165803	63960	18920	21146	15082	11033	6627	12934
RVCr 42	Cell 3-4	G1-mKO2	0	0	0	0	0	0	0	0	0	0	0	0	0	0	0	0	0	0	0	0	0	0	0	0	0	0	0	0	0	0	0	0	0	0	0	0	0	0	0	0	0	0	0	0	0	0	0
		G2-Crimson	0	0	0	0	0	0	0	0	0	0	0	0	0	0	0	0	0	0	0	0	0	0	0	0	0	0	0	0	0	0	0	0	0	0	0	0	0	0	0	0	0	0	0	0	0	0	0
RVCr 42	Cell 3-3	G1-mKO2	0	0	0	0	0	0	0	0	0	0	0	0	0	0	0	0	0	0	0	0	0	0	0	0	0	0	0	0	0	0	0	0	0	0	0	0	0	0	0	0	0	0	0	0	0	0	0
		G2-Crimson	0	0	0	0	0	0	0	0	0	0	0	0	0	0	0	0	0	0	0	0	0	0	0	0	0	0	0	0	0	0	0	0	0	0	0	0	0	0	0	0	0	0	0	0	0	0	0
RVCr 42	Cell 3-3-2	G1-mKO2	0	0	0	0	0	0	0	0	0	0	0	0	0	0	0	0	0	0	0	0	0	0	0	0	0	0	0	0	0	0	0	0	0	0	0	0	0	0	0	0	0	0	0	0	0	0	0
		G2-Crimson	0	0	0	0	0	0	0	0	0	0	0	0	0	0	0	0	0	0	0	0	0	0	0	0	0	0	0	0	0	0	0	0	0	0	0	0	0	0	0	0	0	0	0	0	0	0	0
RVCr 42	Cell 3-2	G1-mKO2	0	0	0	0	0	0	0	0	0	0	0	0	0	0	0	0	0	0	0	0	0	0	0	0	0	0	0	0	0	0	0	0	0	0	0	0	0	0	0	0	7899	5855	5656	8468	9528	11003	9771
		G2-Crimson	0	0	0	0	0	0	0	0	0	0	0	0	0	0	0	0	0	0	0	0	0	0	0	0	0	0	0	0	0	0	0	0	0	0	0	0	0	0	0	0	27054	13702	11212	16867	16259	19174	13902
RVCr 42	Cell 3-2-2	G1-mKO2	0	0	0	0	0	0	0	0	0	0	0	0	0	0	0	0	0	0	0	0	0	0	0	0	0	0	0	0	0	0	0	0	0	0	0	0	0	0	0	0	0	0	0	0	0	0	0
		G2-Crimson	0	0	0	0	0	0	0	0	0	0	0	0	0	0	0	0	0	0	0	0	0	0	0	0	0	0	0	0	0	0	0	0	0	0	0	0	0	0	0	0	0	0	0	0	0	0	0
RVCr 48	Cell 1	G1-mKO2	7304	7772	6899	6305	5615	15572	10633	11131	7580	2855	2375	2131	2204	2691	3013	3116	3780	3703	4367	5033	5846	6621	6996	7364	7653	8522	9193	9539	10494	10665	11312	12626	13857	14459	14768	15359	15103	15917	17095	16408	16382	17032	15695	15169	14596	13974	12542
		G2-Crimson	41689	43860	40986	38871	38282	64715	53820	49641	22638	7695	6401	5087	5253	6254	6591	6661	7724	7052	7970	8724	9219	10517	10308	9574	9172	9191	9432	8775	8774	8295	8306	8679	9583	9367	8876	8954	8891	9552	11466	11140	11502	12929	12427	12886	13219	13929	14129
RVCr 48	Cell 1-4	G1-mKO2	0	0	0	0	0	0	0	0	0	0	0	0	0	0	0	0	0	0	0	0	0	0	0	0	0	0	0	0	0	0	0	0	0	0	0	0	0	0	0	0	0	0	0	0	0	0	0
		G2-Crimson	0	0	0	0	0	0	0	0	0	0	0	0	0	0	0	0	0	0	0	0	0	0	0	0	0	0	0	0	0	0	0	0	0	0	0	0	0	0	0	0	0	0	0	0	0	0	0
RVCr 48	Cell 1-3	G1-mKO2	0	0	0	0	0	0	0	0	0	0	0	0	0	0	0	0	0	0	0	0	0	0	0	0	0	0	0	0	0	0	0	0	0	0	0	0	0	0	0	0	0	0	0	0	0	0	0
		G2-Crimson	0	0	0	0	0	0	0	0	0	0	0	0	0	0	0	0	0	0	0	0	0	0	0	0	0	0	0	0	0	0	0	0	0	0	0	0	0	0	0	0	0	0	0	0	0	0	0
RVCr 48	Cell 1-3-3	G1-mKO2	0	0	0	0	0	0	0	0	0	0	0	0	0	0	0	0	0	0	0	0	0	0	0	0	0	0	0	0	0	0	0	0	0	0	0	0	0	0	0	0	0	0	0	0	0	0	0
		G2-Crimson	0	0	0	0	0	0	0	0	0	0	0	0	0	0	0	0	0	0	0	0	0	0	0	0	0	0	0	0	0	0	0	0	0	0	0	0	0	0	0	0	0	0	0	0	0	0	0
RVCr 48	Cell 1-3-2	G1-mKO2	0	0	0	0	0	0	0	0	0	0	0	0	0	0	0	0	0	0	0	0	0	0	0	0	0	0	0	0	0	0	0	0	0	0	0	0	0	0	0	0	0	0	0	0	0	0	0
		G2-Crimson	0	0	0	0	0	0	0	0	0	0	0	0	0	0	0	0	0	0	0	0	0	0	0	0	0	0	0	0	0	0	0	0	0	0	0	0	0	0	0	0	0	0	0	0	0	0	0
RVCr 48	Cell 1-2	G1-mKO2	0	0	0	0	0	0	0	0	6944	2137	2337	1991	2338	2789	3133	3617	3442	3709	3543	4010	4582	5216	5148	5757	6325	6956	7413	8619	8271	9491	9412	10081	10714	10943	11862	12474	12850	12674	13795	13683	12625	12608	11808	11990	9995	9943	9233
		G2-Crimson	0	0	0	0	0	0	0	0	20675	5572	5643	4739	5856	6367	7153	8218	7153	7668	6479	7076	7941	8344	7483	8316	8267	8789	8902	10354	8168	9639	8628	8872	9496	8745	9536	10115	10245	9571	11026	11269	10500	10926	10386	12107	10374	11380	11624
RVCr 48	Cell 1-2-2	G1-mKO2	0	0	0	0	0	0	0	0	0	0	0	0	0	0	0	0	0	0	0	0	0	0	0	0	0	0	0	0	0	0	0	0	0	0	0	0	0	0	0	0	0	0	0	0	0	0	0
		G2-Crimson	0	0	0	0	0	0	0	0	0	0	0	0	0	0	0	0	0	0	0	0	0	0	0	0	0	0	0	0	0	0	0	0	0	0	0	0	0	0	0	0	0	0	0	0	0	0	0
RVCr 48	Cell 2	G1-mKO2	13834	14530	15373	16766	15766	15872	17548	18001	18062	18878	19647	19924	19900	21544	20174	22344	22169	22402	23876	22987	23966	25010	25831	25706	26115	26699	27902	27011	28035	28323	29884	30486	31427	32174	32180	31387	31834	32021	30239	31292	29675	28301	28156	26892	24880	22585	20524
		G2-Crimson	12703	12807	13444	15286	12974	12050	13998	14078	13743	13170	14660	14102	13502	14542	12127	14437	12608	12657	13742	11709	12340	12896	13316	12490	12459	12486	12621	11863	12099	12006	13185	12786	12947	13553	13317	13020	13239	14086	13085	14088	13516	13744	15106	16576	17112	18084	17814
RVCr 48	Cell 2-2	G1-mKO2	0	0	0	0	0	0	0	0	0	0	0	0	0	0	0	0	0	0	0	0	0	0	0	0	0	0	0	0	0	0	0	0	0	0	0	0	0	0	0	0	0	0	0	0	0	0	0
		G2-Crimson	0	0	0	0	0	0	0	0	0	0	0	0	0	0	0	0	0	0	0	0	0	0	0	0	0	0	0	0	0	0	0	0	0	0	0	0	0	0	0	0	0	0	0	0	0	0	0
RVCr 48	Cell 3	G1-mKO2	23074	23021	23489	22660	23378	22966	22916	22454	23456	23227	22722	22193	20786	19273	19314	17954	14171	12608	12056	9789	8842	7781	8263	8348	7976	9356	8336	9745	8690	8387	7783	8711	8097	8059	8261	8262	8237	9680	9183	9117	8536	9181	9176	8779	8880	8907	8274
		G2-Crimson	18029	19093	19721	19157	22458	21632	22470	22121	23912	23388	25459	26283	25760	26428	31075	32978	28511	30001	35142	34525	36235	35054	37632	39043	37812	42569	39037	45182	41861	40727	38375	42785	40583	40827	41851	42373	42511	47686	46541	46493	45701	47789	48437	46106	47484	47691	45530
RVCr 48	Cell 3-2	G1-mKO2	0	0	0	0	0	0	0	0	0	0	0	0	0	0	0	0	0	0	0	0	0	0	0	0	0	0	0	0	0	0	0	0	0	0	0	0	0	0	0	0	0	0	0	0	0	0	0
		G2-Crimson	0	0	0	0	0	0	0	0	0	0	0	0	0	0	0	0	0	0	0	0	0	0	0	0	0	0	0	0	0	0	0	0	0	0	0	0	0	0	0	0	0	0	0	0	0	0	0
RVCr 48	Cell 4	G1-mKO2	7067	5974	4322	2681	1691	1730	1815	2070	2624	2649	3270	3299	3583	4169	4816	5387	5875	6458	7244	7877	8864	9137	9527	9744	10239	10312	10412	10093	9789	9306	8265	7485	7115	5762	5718	5021	4875	4927	4907	5133	5500	5556	5670	5544	5874	6426	5801
		G2-Crimson	64160	60621	28295	12735	6235	5915	5927	6736	8080	7843	9077	8586	9400	9048	9964	10979	11333	11528	12517	13067	14743	14727	14842	14792	15753	16250	16811	17897	18755	19732	19226	19429	21825	22583	25875	26331	25756	27128	27063	28431	29483	29972	29132	29824	29886	33056	31142
RVCr 48	Cell 4-6	G1-mKO2	0	0	0	0	0	0	0	0	0	0	0	0	0	0	0	0	0	0	0	0	0	0	0	0	0	0	0	0	0	0	0	0	0	0	0	0	0	0	0	0	0	0	0	0	0	0	0
		G2-Crimson	0	0	0	0	0	0	0	0	0	0	0	0	0	0	0	0	0	0	0	0	0	0	0	0	0	0	0	0	0	0	0	0	0	0	0	0	0	0	0	0	0	0	0	0	0	0	0
RVCr 48	Cell 4-5	G1-mKO2	0	0	0	0	0	0	0	0	0	0	0	0	0	0	0	0	0	0	0	0	0	0	0	0	0	0	0	0	0	0	0	0	0	0	0	0	0	0	0	0	0	0	0	0	0	0	0
		G2-Crimson	0	0	0	0	0	0	0	0	0	0	0	0	0	0	0	0	0	0	0	0	0	0	0	0	0	0	0	0	0	0	0	0	0	0	0	0	0	0	0	0	0	0	0	0	0	0	0
RVCr 48	Cell 4-5-2	G1-mKO2	0	0	0	0	0	0	0	0	0	0	0	0	0	0	0	0	0	0	0	0	0	0	0	0	0	0	0	0	0	0	0	0	0	0	0	0	0	0	0	0	0	0	0	0	0	0	0
		G2-Crimson	0	0	0	0	0	0	0	0	0	0	0	0	0	0	0	0	0	0	0	0	0	0	0	0	0	0	0	0	0	0	0	0	0	0	0	0	0	0	0	0	0	0	0	0	0	0	0
RVCr 48	Cell 4-4	G1-mKO2	0	0	0	0	0	0	0	0	0	0	0	0	0	0	0	0	0	0	0	0	0	0	0	0	0	0	0	0	0	0	0	0	0	0	0	0	0	0	0	0	0	0	0	0	0	0	0
		G2-Crimson	0	0	0	0	0	0	0	0	0	0	0	0	0	0	0	0	0	0	0	0	0	0	0	0	0	0	0	0	0	0	0	0	0	0	0	0	0	0	0	0	0	0	0	0	0	0	0
RVCr 48	Cell 4-4-3	G1-mKO2	0	0	0	0	0	0	0	0	0	0	0	0	0	0	0	0	0	0	0	0	0	0	0	0	0	0	0	0	0	0	0	0	0	0	0	0	0	0	0	0	0	0	0	0	0	0	0
		G2-Crimson	0	0	0	0	0	0	0	0	0	0	0	0	0	0	0	0	0	0	0	0	0	0	0	0	0	0	0	0	0	0	0	0	0	0	0	0	0	0	0	0	0	0	0	0	0	0	0
RVCr 48	Cell 4-4-2	G1-mKO2	0	0	0	0	0	0	0	0	0	0	0	0	0	0	0	0	0	0	0	0	0	0	0	0	0	0	0	0	0	0	0	0	0	0	0	0	0	0	0	0	0	0	0	0	0	0	0
		G2-Crimson	0	0	0	0	0	0	0	0	0	0	0	0	0	0	0	0	0	0	0	0	0	0	0	0	0	0	0	0	0	0	0	0	0	0	0	0	0	0	0	0	0	0	0	0	0	0	0
RVCr 48	Cell 4-4-2-2	G1-mKO2	0	0	0	0	0	0	0	0	0	0	0	0	0	0	0	0	0	0	0	0	0	0	0	0	0	0	0	0	0	0	0	0	0	0	0	0	0	0	0	0	0	0	0	0	0	0	0
		G2-Crimson	0	0	0	0	0	0	0	0	0	0	0	0	0	0	0	0	0	0	0	0	0	0	0	0	0	0	0	0	0	0	0	0	0	0	0	0	0	0	0	0	0	0	0	0	0	0	0
RVCr 48	Cell 4-3	G1-mKO2	0	0	0	0	0	0	0	0	0	0	0	0	0	0	0	0	0	0	0	0	0	0	0	0	0	0	0	0	0	0	0	0	0	0	0	0	0	0	0	0	0	0	0	0	0	0	0
		G2-Crimson	0	0	0	0	0	0	0	0	0	0	0	0	0	0	0	0	0	0	0	0	0	0	0	0	0	0	0	0	0	0	0	0	0	0	0	0	0	0	0	0	0	0	0	0	0	0	0
RVCr 48	Cell 4-3-3	G1-mKO2	0	0	0	0	0	0	0	0	0	0	0	0	0	0	0	0	0	0	0	0	0	0	0	0	0	0	0	0	0	0	0	0	0	0	0	0	0	0	0	0	0	0	0	0	0	0	0
		G2-Crimson	0	0	0	0	0	0	0	0	0	0	0	0	0	0	0	0	0	0	0	0	0	0	0	0	0	0	0	0	0	0	0	0	0	0	0	0	0	0	0	0	0	0	0	0	0	0	0
RVCr 48	Cell 4-3-2	G1-mKO2	0	0	0	0	0	0	0	0	0	0	0	0	0	0	0	0	0	0	0	0	0	0	0	0	0	0	0	0	0	0	0	0	0	0	0	0	0	0	0	0	0	0	0	0	0	0	0
		G2-Crimson	0	0	0	0	0	0	0	0	0	0	0	0	0	0	0	0	0	0	0	0	0	0	0	0	0	0	0	0	0	0	0	0	0	0	0	0	0	0	0	0	0	0	0	0	0	0	0
RVCr 48	Cell 4-3-2-3	G1-mKO2	0	0	0	0	0	0	0	0	0	0	0	0	0	0	0	0	0	0	0	0	0	0	0	0	0	0	0	0	0	0	0	0	0	0	0	0	0	0	0	0	0	0	0	0	0	0	0
		G2-Crimson	0	0	0	0	0	0	0	0	0	0	0	0	0	0	0	0	0	0	0	0	0	0	0	0	0	0	0	0	0	0	0	0	0	0	0	0	0	0	0	0	0	0	0	0	0	0	0
RVCr 48	Cell 4-3-2-2	G1-mKO2	0	0	0	0	0	0	0	0	0	0	0	0	0	0	0	0	0	0	0	0	0	0	0	0	0	0	0	0	0	0	0	0	0	0	0	0	0	0	0	0	0	0	0	0	0	0	0
		G2-Crimson	0	0	0	0	0	0	0	0	0	0	0	0	0	0	0	0	0	0	0	0	0	0	0	0	0	0	0	0	0	0	0	0	0	0	0	0	0	0	0	0	0	0	0	0	0	0	0
RVCr 48	Cell 4-2	G1-mKO2	0	0	3885	1808	1692	1635	1743	1924	1465	1771	2171	2093	2406	2785	3213	3201	3745	4344	4622	4946	5280	6175	6742	6949	7740	7835	8070	8547	8562	9247	8544	8470	8505	8387	8166	7747	7266	6363	6122	5279	4584	3751	3385	2904	2834	3129	2785
		G2-Crimson	0	0	24991	8233	7651	6777	6568	7030	4840	6368	7438	6188	6967	7310	7766	6542	7614	8341	7830	8149	8384	9699	11059	10634	12576	12335	13274	14337	15072	16729	15963	16471	17381	19277	20441	20936	21699	21928	24749	25126	26370	27041	29373	28856	29452	31494	30210
RVCr 48	Cell 4-2-5	G1-mKO2	0	0	0	0	0	0	0	0	0	0	0	0	0	0	0	0	0	0	0	0	0	0	0	0	0	0	0	0	0	0	0	0	0	0	0	0	0	0	0	0	0	0	0	0	0	0	0
		G2-Crimson	0	0	0	0	0	0	0	0	0	0	0	0	0	0	0	0	0	0	0	0	0	0	0	0	0	0	0	0	0	0	0	0	0	0	0	0	0	0	0	0	0	0	0	0	0	0	0
RVCr 48	Cell 4-2-4	G1-mKO2	0	0	0	0	0	0	0	0	0	0	0	0	0	0	0	0	0	0	0	0	0	0	0	0	0	0	0	0	0	0	0	0	0	0	0	0	0	0	0	0	0	0	0	0	0	0	0
		G2-Crimson	0	0	0	0	0	0	0	0	0	0	0	0	0	0	0	0	0	0	0	0	0	0	0	0	0	0	0	0	0	0	0	0	0	0	0	0	0	0	0	0	0	0	0	0	0	0	0
RVCr 48	Cell 4-2-3	G1-mKO2	0	0	0	0	0	0	0	0	0	0	0	0	0	0	0	0	0	0	0	0	0	0	0	0	0	0	0	0	0	0	0	0	0	0	0	0	0	0	0	0	0	0	0	0	0	0	0
		G2-Crimson	0	0	0	0	0	0	0	0	0	0	0	0	0	0	0	0	0	0	0	0	0	0	0	0	0	0	0	0	0	0	0	0	0	0	0	0	0	0	0	0	0	0	0	0	0	0	0
RVCr 48	Cell 4-2-3-3	G1-mKO2	0	0	0	0	0	0	0	0	0	0	0	0	0	0	0	0	0	0	0	0	0	0	0	0	0	0	0	0	0	0	0	0	0	0	0	0	0	0	0	0	0	0	0	0	0	0	0
		G2-Crimson	0	0	0	0	0	0	0	0	0	0	0	0	0	0	0	0	0	0	0	0	0	0	0	0	0	0	0	0	0	0	0	0	0	0	0	0	0	0	0	0	0	0	0	0	0	0	0
RVCr 48	Cell 4-2-3-2	G1-mKO2	0	0	0	0	0	0	0	0	0	0	0	0	0	0	0	0	0	0	0	0	0	0	0	0	0	0	0	0	0	0	0	0	0	0	0	0	0	0	0	0	0	0	0	0	0	0	0
		G2-Crimson	0	0	0	0	0	0	0	0	0	0	0	0	0	0	0	0	0	0	0	0	0	0	0	0	0	0	0	0	0	0	0	0	0	0	0	0	0	0	0	0	0	0	0	0	0	0	0
RVCr 48	Cell 4-2-3-2-2	G1-mKO2	0	0	0	0	0	0	0	0	0	0	0	0	0	0	0	0	0	0	0	0	0	0	0	0	0	0	0	0	0	0	0	0	0	0	0	0	0	0	0	0	0	0	0	0	0	0	0
		G2-Crimson	0	0	0	0	0	0	0	0	0	0	0	0	0	0	0	0	0	0	0	0	0	0	0	0	0	0	0	0	0	0	0	0	0	0	0	0	0	0	0	0	0	0	0	0	0	0	0
RVCr 48	Cell 4-2-2	G1-mKO2	0	0	0	0	0	0	0	0	0	0	0	0	0	0	0	0	0	0	0	0	0	0	0	0	0	0	0	0	0	0	0	0	0	0	0	0	0	0	0	0	0	0	0	0	0	0	0
		G2-Crimson	0	0	0	0	0	0	0	0	0	0	0	0	0	0	0	0	0	0	0	0	0	0	0	0	0	0	0	0	0	0	0	0	0	0	0	0	0	0	0	0	0	0	0	0	0	0	0
RVCr 48	Cell 4-2-2-4	G1-mKO2	0	0	0	0	0	0	0	0	0	0	0	0	0	0	0	0	0	0	0	0	0	0	0	0	0	0	0	0	0	0	0	0	0	0	0	0	0	0	0	0	0	0	0	0	0	0	0
		G2-Crimson	0	0	0	0	0	0	0	0	0	0	0	0	0	0	0	0	0	0	0	0	0	0	0	0	0	0	0	0	0	0	0	0	0	0	0	0	0	0	0	0	0	0	0	0	0	0	0
RVCr 48	Cell 4-2-2-3	G1-mKO2	0	0	0	0	0	0	0	0	0	0	0	0	0	0	0	0	0	0	0	0	0	0	0	0	0	0	0	0	0	0	0	0	0	0	0	0	0	0	0	0	0	0	0	0	0	0	0
		G2-Crimson	0	0	0	0	0	0	0	0	0	0	0	0	0	0	0	0	0	0	0	0	0	0	0	0	0	0	0	0	0	0	0	0	0	0	0	0	0	0	0	0	0	0	0	0	0	0	0
RVCr 48	Cell 4-2-2-3-2	G1-mKO2	0	0	0	0	0	0	0	0	0	0	0	0	0	0	0	0	0	0	0	0	0	0	0	0	0	0	0	0	0	0	0	0	0	0	0	0	0	0	0	0	0	0	0	0	0	0	0
		G2-Crimson	0	0	0	0	0	0	0	0	0	0	0	0	0	0	0	0	0	0	0	0	0	0	0	0	0	0	0	0	0	0	0	0	0	0	0	0	0	0	0	0	0	0	0	0	0	0	0
RVCr 48	Cell 4-2-2-2	G1-mKO2	0	0	0	0	0	0	0	0	0	0	0	0	0	0	0	0	0	0	0	0	0	0	0	0	0	0	0	0	0	0	0	0	0	0	0	0	0	0	0	0	0	0	0	0	0	0	0
		G2-Crimson	0	0	0	0	0	0	0	0	0	0	0	0	0	0	0	0	0	0	0	0	0	0	0	0	0	0	0	0	0	0	0	0	0	0	0	0	0	0	0	0	0	0	0	0	0	0	0
RVCr 48	Cell 4-2-2-2-3	G1-mKO2	0	0	0	0	0	0	0	0	0	0	0	0	0	0	0	0	0	0	0	0	0	0	0	0	0	0	0	0	0	0	0	0	0	0	0	0	0	0	0	0	0	0	0	0	0	0	0
		G2-Crimson	0	0	0	0	0	0	0	0	0	0	0	0	0	0	0	0	0	0	0	0	0	0	0	0	0	0	0	0	0	0	0	0	0	0	0	0	0	0	0	0	0	0	0	0	0	0	0
RVCr 48	Cell 4-2-2-2-2	G1-mKO2	0	0	0	0	0	0	0	0	0	0	0	0	0	0	0	0	0	0	0	0	0	0	0	0	0	0	0	0	0	0	0	0	0	0	0	0	0	0	0	0	0	0	0	0	0	0	0
		G2-Crimson	0	0	0	0	0	0	0	0	0	0	0	0	0	0	0	0	0	0	0	0	0	0	0	0	0	0	0	0	0	0	0	0	0	0	0	0	0	0	0	0	0	0	0	0	0	0	0
RVCr 47	Cell 1	G1-mKO2	7641	7068	6255	6897	4167	11067	8871	6516	4116	2199	2691	2697	2772	3492	4152	5856	2796	3177	3111	2385	4776	3576	6027	5751	6009	6962	7998	7860	9072	10032	10215	10341	11328	12372	13140	13338	14808	15762	16344	17151	17613	19176	18624	19569	20832	21339	21762
		G2-Crimson	27211	25518	23834	26100	18876	33610	29747	20880	9243	4403	5325	5415	5176	6393	7872	10960	4484	4788	4542	2701	5681	3426	5958	4662	4497	4983	5724	5314	5941	6278	5477	5117	5377	5757	6052	5502	6085	6420	6220	6507	6588	7124	6709	6841	7279	7248	7146
RVCr 47	Cell 1-4	G1-mKO2	0	0	0	0	0	0	0	0	0	0	0	0	0	0	0	0	0	0	0	0	0	0	0	0	0	0	0	0	0	0	0	0	0	0	0	0	0	0	0	0	0	0	0	0	0	0	0
		G2-Crimson	0	0	0	0	0	0	0	0	0	0	0	0	0	0	0	0	0	0	0	0	0	0	0	0	0	0	0	0	0	0	0	0	0	0	0	0	0	0	0	0	0	0	0	0	0	0	0
RVCr 47	Cell 1-3	G1-mKO2	0	0	0	0	0	0	0	0	0	0	0	0	0	0	0	0	0	0	0	0	0	0	0	0	0	0	0	0	0	0	0	0	0	0	0	0	0	0	0	0	0	0	0	0	0	0	0
		G2-Crimson	0	0	0	0	0	0	0	0	0	0	0	0	0	0	0	0	0	0	0	0	0	0	0	0	0	0	0	0	0	0	0	0	0	0	0	0	0	0	0	0	0	0	0	0	0	0	0
RVCr 47	Cell 1-3-2	G1-mKO2	0	0	0	0	0	0	0	0	0	0	0	0	0	0	0	0	0	0	0	0	0	0	0	0	0	0	0	0	0	0	0	0	0	0	0	0	0	0	0	0	0	0	0	0	0	0	0
		G2-Crimson	0	0	0	0	0	0	0	0	0	0	0	0	0	0	0	0	0	0	0	0	0	0	0	0	0	0	0	0	0	0	0	0	0	0	0	0	0	0	0	0	0	0	0	0	0	0	0
RVCr 47	Cell 1-2	G1-mKO2	0	0	0	0	0	0	0	0	3090	3491	2961	2745	2520	3168	3702	3957	4206	4068	3813	4563	4500	4107	4299	4755	4308	4446	5610	6333	7020	7197	8325	8748	8910	9933	11028	10830	11397	13020	13086	13128	13725	14547	15672	15471	16608	16986	16620
		G2-Crimson	0	0	0	0	0	0	0	0	7067	7445	6368	5610	5118	6084	7283	7474	7712	7183	6151	6854	5907	5770	5044	5196	4267	4186	5022	5408	5665	5174	5665	5925	5300	5664	6163	5622	5596	7039	6128	5999	6013	6101	6441	6159	7096	7135	6414
RVCr 47	Cell 1-2-2	G1-mKO2	0	0	0	0	0	0	0	0	0	0	0	0	0	0	0	0	0	0	0	0	0	0	0	0	0	0	0	0	0	0	0	0	0	0	0	0	0	0	0	0	0	0	0	0	0	0	0
		G2-Crimson	0	0	0	0	0	0	0	0	0	0	0	0	0	0	0	0	0	0	0	0	0	0	0	0	0	0	0	0	0	0	0	0	0	0	0	0	0	0	0	0	0	0	0	0	0	0	0
RVCr 47	Cell 2	G1-mKO2	9567	2709	10137	4908	6543	7077	11994	10779	10176	6045	6261	2640	3354	4281	4077	5991	6402	5118	5586	5358	5886	6684	5831	6849	7133	7230	7353	6825	7608	6222	6753	6906	5538	6027	7131	6303	6753	6459	5418	6375	6222	6114	6774	5661	4128	4716	3927
		G2-Crimson	23103	7040	24550	12895	16418	17991	30009	27199	23298	12305	12661	5010	6664	8255	7748	11207	12042	9081	9553	8838	9775	10798	9087	10559	10485	10861	11361	10570	12236	10344	11785	13013	10445	12010	14620	13092	13532	12948	11521	14226	13385	12896	14884	12247	9230	10802	9208
RVCr 47	Cell 2-4	G1-mKO2	0	0	0	0	0	0	0	0	0	0	0	0	0	0	0	0	0	0	0	0	0	0	0	0	0	0	0	0	0	0	0	0	0	0	0	0	0	0	0	0	0	0	0	0	0	0	0
		G2-Crimson	0	0	0	0	0	0	0	0	0	0	0	0	0	0	0	0	0	0	0	0	0	0	0	0	0	0	0	0	0	0	0	0	0	0	0	0	0	0	0	0	0	0	0	0	0	0	0
RVCr 47	Cell 2-3	G1-mKO2	0	0	0	0	0	0	0	0	0	0	0	0	0	0	0	0	0	0	0	0	0	0	0	0	0	0	0	0	0	0	0	0	0	0	0	0	0	0	0	0	0	0	0	0	0	0	0
		G2-Crimson	0	0	0	0	0	0	0	0	0	0	0	0	0	0	0	0	0	0	0	0	0	0	0	0	0	0	0	0	0	0	0	0	0	0	0	0	0	0	0	0	0	0	0	0	0	0	0
RVCr 47	Cell 2-3-2	G1-mKO2	0	0	0	0	0	0	0	0	0	0	0	0	0	0	0	0	0	0	0	0	0	0	0	0	0	0	0	0	0	0	0	0	0	0	0	0	0	0	0	0	0	0	0	0	0	0	0
		G2-Crimson	0	0	0	0	0	0	0	0	0	0	0	0	0	0	0	0	0	0	0	0	0	0	0	0	0	0	0	0	0	0	0	0	0	0	0	0	0	0	0	0	0	0	0	0	0	0	0
RVCr 47	Cell 2-2	G1-mKO2	0	0	0	0	0	0	0	0	0	0	0	2727	2226	2745	2754	3381	3699	3171	3972	3627	3630	4299	4632	5265	5115	4932	5643	5040	5094	5061	4875	5760	4080	2841	5418	5871	7343	5997	5925	5778	7047	6768	6704	7103	7638	8172	5160
		G2-Crimson	0	0	0	0	0	0	0	0	0	0	0	5637	4623	5473	5074	6630	7057	5677	7201	6109	6004	7148	7481	8810	7925	7434	7844	6607	6677	6273	5540	6733	4658	3059	5818	6159	8430	5808	6050	5163	7877	7191	7355	7621	8992	10161	6197
RVCr 47	Cell 2-2-2	G1-mKO2	0	0	0	0	0	0	0	0	0	0	0	0	0	0	0	0	0	0	0	0	0	0	0	0	0	0	0	0	0	0	0	0	0	0	0	0	0	0	0	0	0	0	0	0	0	0	0
		G2-Crimson	0	0	0	0	0	0	0	0	0	0	0	0	0	0	0	0	0	0	0	0	0	0	0	0	0	0	0	0	0	0	0	0	0	0	0	0	0	0	0	0	0	0	0	0	0	0	0
RVCr 47	Cell 3	G1-mKO2	8460	6549	5622	8658	10164	7809	6792	7242	7842	8025	2613	2016	2727	3072	2664	4203	4203	3195	4569	4395	4959	6516	5220	5724	7305	9714	9096	9342	10608	12522	12579	14645	15015	15135	17484	18204	19554	20025	20196	19416	19602	19041	19185	17391	17061	16602	16262
		G2-Crimson	24927	20536	18419	25740	29139	23938	22957	23930	23766	25601	5600	3936	5349	5827	4589	7475	7837	5279	7331	6541	6611	8083	5927	5891	6964	9429	7801	7381	7869	9180	8778	10295	9782	8984	10536	10982	12024	12964	13001	12691	13258	13429	14999	14006	14844	15046	16966
RVCr 47	Cell 3-6	G1-mKO2	0	0	0	0	0	0	0	0	0	0	0	0	0	0	0	0	0	0	0	0	0	0	0	0	0	0	0	0	0	0	0	0	0	0	0	0	0	0	0	0	0	0	0	0	0	0	0
		G2-Crimson	0	0	0	0	0	0	0	0	0	0	0	0	0	0	0	0	0	0	0	0	0	0	0	0	0	0	0	0	0	0	0	0	0	0	0	0	0	0	0	0	0	0	0	0	0	0	0
RVCr 47	Cell 3-5	G1-mKO2	0	0	0	0	0	0	0	0	0	0	0	0	0	0	0	0	0	0	0	0	0	0	0	0	0	0	0	0	0	0	0	0	0	0	0	0	0	0	0	0	0	0	0	0	0	0	0
		G2-Crimson	0	0	0	0	0	0	0	0	0	0	0	0	0	0	0	0	0	0	0	0	0	0	0	0	0	0	0	0	0	0	0	0	0	0	0	0	0	0	0	0	0	0	0	0	0	0	0
RVCr 47	Cell 3-4	G1-mKO2	0	0	0	0	0	0	0	0	0	0	0	0	0	0	0	0	0	0	0	0	0	0	0	0	0	0	0	0	0	0	0	0	0	0	0	0	0	0	0	0	0	0	0	0	0	0	0
		G2-Crimson	0	0	0	0	0	0	0	0	0	0	0	0	0	0	0	0	0	0	0	0	0	0	0	0	0	0	0	0	0	0	0	0	0	0	0	0	0	0	0	0	0	0	0	0	0	0	0
RVCr 47	Cell 3-4-2	G1-mKO2	0	0	0	0	0	0	0	0	0	0	0	0	0	0	0	0	0	0	0	0	0	0	0	0	0	0	0	0	0	0	0	0	0	0	0	0	0	0	0	0	0	0	0	0	0	0	0
		G2-Crimson	0	0	0	0	0	0	0	0	0	0	0	0	0	0	0	0	0	0	0	0	0	0	0	0	0	0	0	0	0	0	0	0	0	0	0	0	0	0	0	0	0	0	0	0	0	0	0
RVCr 47	Cell 3-3	G1-mKO2	0	0	0	0	0	0	0	0	0	0	0	0	0	0	0	0	0	0	0	0	0	0	0	0	0	0	0	0	0	0	0	0	0	0	0	0	0	0	0	0	0	0	0	0	0	0	0
		G2-Crimson	0	0	0	0	0	0	0	0	0	0	0	0	0	0	0	0	0	0	0	0	0	0	0	0	0	0	0	0	0	0	0	0	0	0	0	0	0	0	0	0	0	0	0	0	0	0	0
RVCr 47	Cell 3-3-4	G1-mKO2	0	0	0	0	0	0	0	0	0	0	0	0	0	0	0	0	0	0	0	0	0	0	0	0	0	0	0	0	0	0	0	0	0	0	0	0	0	0	0	0	0	0	0	0	0	0	0
		G2-Crimson	0	0	0	0	0	0	0	0	0	0	0	0	0	0	0	0	0	0	0	0	0	0	0	0	0	0	0	0	0	0	0	0	0	0	0	0	0	0	0	0	0	0	0	0	0	0	0
RVCr 47	Cell 3-3-3	G1-mKO2	0	0	0	0	0	0	0	0	0	0	0	0	0	0	0	0	0	0	0	0	0	0	0	0	0	0	0	0	0	0	0	0	0	0	0	0	0	0	0	0	0	0	0	0	0	0	0
		G2-Crimson	0	0	0	0	0	0	0	0	0	0	0	0	0	0	0	0	0	0	0	0	0	0	0	0	0	0	0	0	0	0	0	0	0	0	0	0	0	0	0	0	0	0	0	0	0	0	0
RVCr 47	Cell 3-3-3-2	G1-mKO2	0	0	0	0	0	0	0	0	0	0	0	0	0	0	0	0	0	0	0	0	0	0	0	0	0	0	0	0	0	0	0	0	0	0	0	0	0	0	0	0	0	0	0	0	0	0	0
		G2-Crimson	0	0	0	0	0	0	0	0	0	0	0	0	0	0	0	0	0	0	0	0	0	0	0	0	0	0	0	0	0	0	0	0	0	0	0	0	0	0	0	0	0	0	0	0	0	0	0
RVCr 47	Cell 3-3-2	G1-mKO2	0	0	0	0	0	0	0	0	0	0	0	0	0	0	0	0	0	0	0	0	0	0	0	0	0	0	0	0	0	0	0	0	0	0	0	0	0	0	0	0	0	0	0	0	0	0	0
		G2-Crimson	0	0	0	0	0	0	0	0	0	0	0	0	0	0	0	0	0	0	0	0	0	0	0	0	0	0	0	0	0	0	0	0	0	0	0	0	0	0	0	0	0	0	0	0	0	0	0
RVCr 47	Cell 3-3-2-3	G1-mKO2	0	0	0	0	0	0	0	0	0	0	0	0	0	0	0	0	0	0	0	0	0	0	0	0	0	0	0	0	0	0	0	0	0	0	0	0	0	0	0	0	0	0	0	0	0	0	0
		G2-Crimson	0	0	0	0	0	0	0	0	0	0	0	0	0	0	0	0	0	0	0	0	0	0	0	0	0	0	0	0	0	0	0	0	0	0	0	0	0	0	0	0	0	0	0	0	0	0	0
RVCr 47	Cell 3-2	G1-mKO2	0	0	0	0	0	0	0	0	0	0	2442	3723	2226	1995	2130	2115	2505	2493	2133	2910	3153	3393	2547	4404	4347	5502	6138	5655	6645	6288	7308	8295	7899	8484	9690	9912	10515	11439	12132	12420	13098	13965	14534	15327	16017	15846	16683
		G2-Crimson	0	0	0	0	0	0	0	0	0	0	5679	7488	4341	3987	4193	3900	4456	4457	3957	4888	4852	4761	3486	5444	4694	5915	6136	4923	6006	4848	5483	6351	5438	5301	6093	5823	5483	6189	6435	5874	6050	6353	5915	6323	6587	5701	6936
RVCr 47	Cell 3-2-3	G1-mKO2	0	0	0	0	0	0	0	0	0	0	0	0	0	0	0	0	0	0	0	0	0	0	0	0	0	0	0	0	0	0	0	0	0	0	0	0	0	0	0	0	0	0	0	0	0	0	0
		G2-Crimson	0	0	0	0	0	0	0	0	0	0	0	0	0	0	0	0	0	0	0	0	0	0	0	0	0	0	0	0	0	0	0	0	0	0	0	0	0	0	0	0	0	0	0	0	0	0	0
RVCr 47	Cell 3-2-3-2	G1-mKO2	0	0	0	0	0	0	0	0	0	0	0	0	0	0	0	0	0	0	0	0	0	0	0	0	0	0	0	0	0	0	0	0	0	0	0	0	0	0	0	0	0	0	0	0	0	0	0
		G2-Crimson	0	0	0	0	0	0	0	0	0	0	0	0	0	0	0	0	0	0	0	0	0	0	0	0	0	0	0	0	0	0	0	0	0	0	0	0	0	0	0	0	0	0	0	0	0	0	0
RVCr 47	Cell 3-2-2	G1-mKO2	0	0	0	0	0	0	0	0	0	0	0	0	0	0	0	0	0	0	0	0	0	0	0	0	0	0	0	0	0	0	0	0	0	0	0	0	0	0	0	0	0	0	0	0	0	0	0
		G2-Crimson	0	0	0	0	0	0	0	0	0	0	0	0	0	0	0	0	0	0	0	0	0	0	0	0	0	0	0	0	0	0	0	0	0	0	0	0	0	0	0	0	0	0	0	0	0	0	0
RVCr 47	Cell 3-2-2-2	G1-mKO2	0	0	0	0	0	0	0	0	0	0	0	0	0	0	0	0	0	0	0	0	0	0	0	0	0	0	0	0	0	0	0	0	0	0	0	0	0	0	0	0	0	0	0	0	0	0	0
		G2-Crimson	0	0	0	0	0	0	0	0	0	0	0	0	0	0	0	0	0	0	0	0	0	0	0	0	0	0	0	0	0	0	0	0	0	0	0	0	0	0	0	0	0	0	0	0	0	0	0
RVCr 47	Cell 4	G1-mKO2	3426	5592	4371	7716	3717	4695	5205	6312	6189	3984	6744	5400	8100	7920	7368	7323	6858	7083	7995	6636	6228	6999	6621	7971	7545	7488	6510	7614	8259	7296	7584	7752	6855	7596	6705	9081	7650	7767	10554	12681	7362	2568	2238	3351	3120	8340	3930
		G2-Crimson	9395	14788	12259	20123	11312	14038	14745	18200	18818	13676	20394	17784	25032	25011	25008	25313	25158	25695	28892	25338	25108	26990	26748	31241	30808	30767	28703	32666	34947	32711	33760	35599	33176	35169	32661	39391	37166	38089	45381	51770	23849	6155	4224	6327	5591	15964	7896
RVCr 47	Cell 4-3	G1-mKO2	0	0	0	0	0	0	0	0	0	0	0	0	0	0	0	0	0	0	0	0	0	0	0	0	0	0	0	0	0	0	0	0	0	0	0	0	0	0	0	0	0	0	0	0	0	0	0
		G2-Crimson	0	0	0	0	0	0	0	0	0	0	0	0	0	0	0	0	0	0	0	0	0	0	0	0	0	0	0	0	0	0	0	0	0	0	0	0	0	0	0	0	0	0	0	0	0	0	0
RVCr 47	Cell 4-2	G1-mKO2	0	0	0	0	0	0	0	0	0	0	0	0	0	0	0	0	0	0	0	0	0	0	0	0	0	0	0	0	0	0	0	0	0	0	0	0	0	0	0	0	6249	1926	2679	3258	3570	4308	4122
		G2-Crimson	0	0	0	0	0	0	0	0	0	0	0	0	0	0	0	0	0	0	0	0	0	0	0	0	0	0	0	0	0	0	0	0	0	0	0	0	0	0	0	0	20623	4819	5716	6213	6790	7899	7283
RVCr 47	Cell 5	G1-mKO2	12642	12582	13209	14114	14094	15156	15629	14739	15465	14919	16593	15261	30900	27885	24150	12042	3555	6456	3918	7611	6741	7152	8634	9654	11348	12744	14244	15714	18279	19647	21183	24237	27291	30014	32562	34758	37467	40239	42702	47004	48936	50967	52662	53598	56253	56628	57525
		G2-Crimson	69320	69881	72749	76160	77293	80669	83020	81587	82921	83071	88301	84991	110711	122101	110474	33682	6707	10627	5410	10968	8292	8029	9310	9256	10137	9649	10087	10349	10756	10499	9928	10760	11334	11982	12084	12438	13136	13037	13465	15335	15934	16737	17423	17558	18532	18564	18849
RVCr 47	Cell 5-4	G1-mKO2	0	0	0	0	0	0	0	0	0	0	0	0	0	0	0	0	0	0	0	0	0	0	0	0	0	0	0	0	0	0	0	0	0	0	0	0	0	0	0	0	0	0	0	0	0	0	0
		G2-Crimson	0	0	0	0	0	0	0	0	0	0	0	0	0	0	0	0	0	0	0	0	0	0	0	0	0	0	0	0	0	0	0	0	0	0	0	0	0	0	0	0	0	0	0	0	0	0	0
RVCr 47	Cell 5-3	G1-mKO2	0	0	0	0	0	0	0	0	0	0	0	0	0	0	0	0	0	0	0	0	0	0	0	0	0	0	0	0	0	0	0	0	0	0	0	0	0	0	0	0	0	0	0	0	0	0	0
		G2-Crimson	0	0	0	0	0	0	0	0	0	0	0	0	0	0	0	0	0	0	0	0	0	0	0	0	0	0	0	0	0	0	0	0	0	0	0	0	0	0	0	0	0	0	0	0	0	0	0
RVCr 47	Cell 5-3-2	G1-mKO2	0	0	0	0	0	0	0	0	0	0	0	0	0	0	0	0	0	0	0	0	0	0	0	0	0	0	0	0	0	0	0	0	0	0	0	0	0	0	0	0	0	0	0	0	0	0	0
		G2-Crimson	0	0	0	0	0	0	0	0	0	0	0	0	0	0	0	0	0	0	0	0	0	0	0	0	0	0	0	0	0	0	0	0	0	0	0	0	0	0	0	0	0	0	0	0	0	0	0
RVCr 47	Cell 5-2	G1-mKO2	0	0	0	0	0	0	0	0	0	0	0	0	0	0	0	12783	9621	4827	5817	5475	8733	2679	9378	11259	11439	13320	14079	17592	18897	20853	23517	25734	29184	31940	35235	38946	41895	45348	48894	50934	53454	54258	57336	57717	59175	60771	61158
		G2-Crimson	0	0	0	0	0	0	0	0	0	0	0	0	0	0	0	33384	18263	7353	7791	8395	11212	3605	10018	10990	10036	10587	9955	11756	11015	11199	11493	11842	12257	12531	13178	13404	13797	14360	14857	15430	15912	16266	17739	16883	17434	18211	17551
RVCr 47	Cell 5-2-2	G1-mKO2	0	0	0	0	0	0	0	0	0	0	0	0	0	0	0	0	0	0	0	0	0	0	0	0	0	0	0	0	0	0	0	0	0	0	0	0	0	0	0	0	0	0	0	0	0	0	0
		G2-Crimson	0	0	0	0	0	0	0	0	0	0	0	0	0	0	0	0	0	0	0	0	0	0	0	0	0	0	0	0	0	0	0	0	0	0	0	0	0	0	0	0	0	0	0	0	0	0	0
RVCr 47	Cell 6	G1-mKO2	10461	11484	11277	11097	12342	11922	12705	12066	13272	13014	13254	14354	13197	11604	11697	10239	11682	10311	7536	8949	9192	6447	4866	4506	6174	5301	6816	5343	6438	7293	6855	7734	7254	6258	7662	7155	7710	7272	7560	6903	7137	6126	9570	7377	6381	6564	6861
		G2-Crimson	10636	11353	10209	9883	11010	10871	11969	11152	12394	12753	13605	16219	14828	13598	14782	15449	19099	18329	13892	18746	21526	17644	14265	13948	18663	17009	21032	17334	21032	22949	22413	24434	23165	21723	24795	24089	25457	25024	25477	24554	24751	21560	31039	25188	23737	23863	24900
RVCr 47	Cell 6-3	G1-mKO2	0	0	0	0	0	0	0	0	0	0	0	0	0	0	0	0	0	0	0	0	0	0	0	0	0	0	0	0	0	0	0	0	0	0	0	0	0	0	0	0	0	0	0	0	0	0	0
		G2-Crimson	0	0	0	0	0	0	0	0	0	0	0	0	0	0	0	0	0	0	0	0	0	0	0	0	0	0	0	0	0	0	0	0	0	0	0	0	0	0	0	0	0	0	0	0	0	0	0
RVCr 47	Cell 6-2	G1-mKO2	0	0	0	0	0	0	0	0	0	0	0	0	0	0	0	0	0	0	0	0	0	0	0	0	0	0	0	0	0	0	0	0	0	0	0	0	0	0	0	0	0	0	0	0	0	0	0
		G2-Crimson	0	0	0	0	0	0	0	0	0	0	0	0	0	0	0	0	0	0	0	0	0	0	0	0	0	0	0	0	0	0	0	0	0	0	0	0	0	0	0	0	0	0	0	0	0	0	0
RVCr 47	Cell 7	G1-mKO2	4719	5361	4776	2157	6300	1953	3057	6099	5826	6798	5631	5385	4971	6768	6300	6267	9135	6093	6672	6453	7437	7089	7293	7688	8811	7953	8090	8436	8076	8241	8706	9813	8748	8139	8946	10158	9129	9978	8580	8442	9084	9531	8640	10065	10164	10194	9663
		G2-Crimson	11780	13570	12743	6033	15555	5171	8625	16882	16333	19497	15957	15902	15079	19612	19512	19995	27474	20484	21855	21404	24946	23743	24898	25770	29102	26035	27890	28986	28475	29352	30342	33511	31415	29685	32558	35195	33538	36309	32483	33438	35256	36346	34317	38360	39201	40697	39365
RVCr 47	Cell 7-3	G1-mKO2	0	0	0	0	0	0	0	0	0	0	0	0	0	0	0	0	0	0	0	0	0	0	0	0	0	0	0	0	0	0	0	0	0	0	0	0	0	0	0	0	0	0	0	0	0	0	0
		G2-Crimson	0	0	0	0	0	0	0	0	0	0	0	0	0	0	0	0	0	0	0	0	0	0	0	0	0	0	0	0	0	0	0	0	0	0	0	0	0	0	0	0	0	0	0	0	0	0	0
RVCr 47	Cell 7-2	G1-mKO2	0	0	0	0	0	0	0	0	0	0	0	0	0	0	0	0	0	0	0	0	0	0	0	0	0	0	0	0	0	0	0	0	0	0	0	0	0	0	0	0	0	0	0	0	0	0	0
		G2-Crimson	0	0	0	0	0	0	0	0	0	0	0	0	0	0	0	0	0	0	0	0	0	0	0	0	0	0	0	0	0	0	0	0	0	0	0	0	0	0	0	0	0	0	0	0	0	0	0
RVCr 47	Cell 7-2-2	G1-mKO2	0	0	0	0	0	0	0	0	0	0	0	0	0	0	0	0	0	0	0	0	0	0	0	0	0	0	0	0	0	0	0	0	0	0	0	0	0	0	0	0	0	0	0	0	0	0	0
		G2-Crimson	0	0	0	0	0	0	0	0	0	0	0	0	0	0	0	0	0	0	0	0	0	0	0	0	0	0	0	0	0	0	0	0	0	0	0	0	0	0	0	0	0	0	0	0	0	0	0
RVCr 47	Cell 8	G1-mKO2	7530	8085	9408	8460	10611	9990	7266	10248	9534	10056	11094	10215	10812	10020	12087	14304	11787	2469	2508	2943	3987	3996	4485	3207	4332	4914	4893	4002	5298	4164	6201	5106	6900	8301	8052	8856	10044	10449	11079	12054	13697	14094	14310	14238	15441	14616	14964
		G2-Crimson	28700	31123	34987	31323	36997	36204	28031	37869	36579	38674	41947	40078	42535	40829	46246	44890	45669	6882	5893	6016	7786	8327	9016	6207	8108	8837	8246	6282	7955	5786	8232	5995	7751	8824	7208	7838	8479	8236	8527	9349	10830	11546	12242	12281	14635	14070	16504
RVCr 47	Cell 8-5	G1-mKO2	0	0	0	0	0	0	0	0	0	0	0	0	0	0	0	0	0	0	0	0	0	0	0	0	0	0	0	0	0	0	0	0	0	0	0	0	0	0	0	0	0	0	0	0	0	0	0
		G2-Crimson	0	0	0	0	0	0	0	0	0	0	0	0	0	0	0	0	0	0	0	0	0	0	0	0	0	0	0	0	0	0	0	0	0	0	0	0	0	0	0	0	0	0	0	0	0	0	0
RVCr 47	Cell 8-4	G1-mKO2	0	0	0	0	0	0	0	0	0	0	0	0	0	0	0	0	0	0	0	0	0	0	0	0	0	0	0	0	0	0	0	0	0	0	0	0	0	0	0	0	0	0	0	0	0	0	0
		G2-Crimson	0	0	0	0	0	0	0	0	0	0	0	0	0	0	0	0	0	0	0	0	0	0	0	0	0	0	0	0	0	0	0	0	0	0	0	0	0	0	0	0	0	0	0	0	0	0	0
RVCr 47	Cell 8-4-2	G1-mKO2	0	0	0	0	0	0	0	0	0	0	0	0	0	0	0	0	0	0	0	0	0	0	0	0	0	0	0	0	0	0	0	0	0	0	0	0	0	0	0	0	0	0	0	0	0	0	0
		G2-Crimson	0	0	0	0	0	0	0	0	0	0	0	0	0	0	0	0	0	0	0	0	0	0	0	0	0	0	0	0	0	0	0	0	0	0	0	0	0	0	0	0	0	0	0	0	0	0	0
RVCr 47	Cell 8-3	G1-mKO2	0	0	0	0	0	0	0	0	0	0	0	0	0	0	0	0	0	0	0	0	0	0	0	0	0	0	0	0	0	0	0	0	0	0	0	0	0	0	0	0	0	0	0	0	0	0	0
		G2-Crimson	0	0	0	0	0	0	0	0	0	0	0	0	0	0	0	0	0	0	0	0	0	0	0	0	0	0	0	0	0	0	0	0	0	0	0	0	0	0	0	0	0	0	0	0	0	0	0
RVCr 47	Cell 8-3-4	G1-mKO2	0	0	0	0	0	0	0	0	0	0	0	0	0	0	0	0	0	0	0	0	0	0	0	0	0	0	0	0	0	0	0	0	0	0	0	0	0	0	0	0	0	0	0	0	0	0	0
		G2-Crimson	0	0	0	0	0	0	0	0	0	0	0	0	0	0	0	0	0	0	0	0	0	0	0	0	0	0	0	0	0	0	0	0	0	0	0	0	0	0	0	0	0	0	0	0	0	0	0
RVCr 47	Cell 8-3-3	G1-mKO2	0	0	0	0	0	0	0	0	0	0	0	0	0	0	0	0	0	0	0	0	0	0	0	0	0	0	0	0	0	0	0	0	0	0	0	0	0	0	0	0	0	0	0	0	0	0	0
		G2-Crimson	0	0	0	0	0	0	0	0	0	0	0	0	0	0	0	0	0	0	0	0	0	0	0	0	0	0	0	0	0	0	0	0	0	0	0	0	0	0	0	0	0	0	0	0	0	0	0
RVCr 47	Cell 8-3-3-2	G1-mKO2	0	0	0	0	0	0	0	0	0	0	0	0	0	0	0	0	0	0	0	0	0	0	0	0	0	0	0	0	0	0	0	0	0	0	0	0	0	0	0	0	0	0	0	0	0	0	0
		G2-Crimson	0	0	0	0	0	0	0	0	0	0	0	0	0	0	0	0	0	0	0	0	0	0	0	0	0	0	0	0	0	0	0	0	0	0	0	0	0	0	0	0	0	0	0	0	0	0	0
RVCr 47	Cell 8-3-2	G1-mKO2	0	0	0	0	0	0	0	0	0	0	0	0	0	0	0	0	0	0	0	0	0	0	0	0	0	0	0	0	0	0	0	0	0	0	0	0	0	0	0	0	0	0	0	0	0	0	0
		G2-Crimson	0	0	0	0	0	0	0	0	0	0	0	0	0	0	0	0	0	0	0	0	0	0	0	0	0	0	0	0	0	0	0	0	0	0	0	0	0	0	0	0	0	0	0	0	0	0	0
RVCr 47	Cell 8-3-2-2	G1-mKO2	0	0	0	0	0	0	0	0	0	0	0	0	0	0	0	0	0	0	0	0	0	0	0	0	0	0	0	0	0	0	0	0	0	0	0	0	0	0	0	0	0	0	0	0	0	0	0
		G2-Crimson	0	0	0	0	0	0	0	0	0	0	0	0	0	0	0	0	0	0	0	0	0	0	0	0	0	0	0	0	0	0	0	0	0	0	0	0	0	0	0	0	0	0	0	0	0	0	0
RVCr 47	Cell 8-2	G1-mKO2	0	0	0	0	0	0	0	0	0	0	0	0	0	0	0	0	0	2346	4176	3642	3387	4992	3915	4392	5433	5202	5316	4926	4665	3885	6546	7605	7404	7869	10083	9804	9750	11193	10860	11963	13227	13608	13286	13584	13211	12609	12299
		G2-Crimson	0	0	0	0	0	0	0	0	0	0	0	0	0	0	0	0	0	6279	9326	7542	7627	10790	8375	8341	10688	9658	9536	8233	7113	5798	9056	10300	9117	8452	10937	9549	9243	10012	9401	10061	11902	12384	11847	13039	13286	14353	14119
RVCr 47	Cell 8-2-4	G1-mKO2	0	0	0	0	0	0	0	0	0	0	0	0	0	0	0	0	0	0	0	0	0	0	0	0	0	0	0	0	0	0	0	0	0	0	0	0	0	0	0	0	0	0	0	0	0	0	0
		G2-Crimson	0	0	0	0	0	0	0	0	0	0	0	0	0	0	0	0	0	0	0	0	0	0	0	0	0	0	0	0	0	0	0	0	0	0	0	0	0	0	0	0	0	0	0	0	0	0	0
RVCr 47	Cell 8-2-3	G1-mKO2	0	0	0	0	0	0	0	0	0	0	0	0	0	0	0	0	0	0	0	0	0	0	0	0	0	0	0	0	0	0	0	0	0	0	0	0	0	0	0	0	0	0	0	0	0	0	0
		G2-Crimson	0	0	0	0	0	0	0	0	0	0	0	0	0	0	0	0	0	0	0	0	0	0	0	0	0	0	0	0	0	0	0	0	0	0	0	0	0	0	0	0	0	0	0	0	0	0	0
RVCr 47	Cell 8-2-3-2	G1-mKO2	0	0	0	0	0	0	0	0	0	0	0	0	0	0	0	0	0	0	0	0	0	0	0	0	0	0	0	0	0	0	0	0	0	0	0	0	0	0	0	0	0	0	0	0	0	0	0
		G2-Crimson	0	0	0	0	0	0	0	0	0	0	0	0	0	0	0	0	0	0	0	0	0	0	0	0	0	0	0	0	0	0	0	0	0	0	0	0	0	0	0	0	0	0	0	0	0	0	0
RVCr 47	Cell 8-2-2	G1-mKO2	0	0	0	0	0	0	0	0	0	0	0	0	0	0	0	0	0	0	0	0	0	0	0	0	0	0	0	0	0	0	0	0	0	0	0	0	0	0	0	0	0	0	0	0	0	0	0
		G2-Crimson	0	0	0	0	0	0	0	0	0	0	0	0	0	0	0	0	0	0	0	0	0	0	0	0	0	0	0	0	0	0	0	0	0	0	0	0	0	0	0	0	0	0	0	0	0	0	0
RVCr 47	Cell 8-2-2-3	G1-mKO2	0	0	0	0	0	0	0	0	0	0	0	0	0	0	0	0	0	0	0	0	0	0	0	0	0	0	0	0	0	0	0	0	0	0	0	0	0	0	0	0	0	0	0	0	0	0	0
		G2-Crimson	0	0	0	0	0	0	0	0	0	0	0	0	0	0	0	0	0	0	0	0	0	0	0	0	0	0	0	0	0	0	0	0	0	0	0	0	0	0	0	0	0	0	0	0	0	0	0
RVCr 47	Cell 8-2-2-2	G1-mKO2	0	0	0	0	0	0	0	0	0	0	0	0	0	0	0	0	0	0	0	0	0	0	0	0	0	0	0	0	0	0	0	0	0	0	0	0	0	0	0	0	0	0	0	0	0	0	0
		G2-Crimson	0	0	0	0	0	0	0	0	0	0	0	0	0	0	0	0	0	0	0	0	0	0	0	0	0	0	0	0	0	0	0	0	0	0	0	0	0	0	0	0	0	0	0	0	0	0	0
RVCr 47	Cell 8-2-2-2-2	G1-mKO2	0	0	0	0	0	0	0	0	0	0	0	0	0	0	0	0	0	0	0	0	0	0	0	0	0	0	0	0	0	0	0	0	0	0	0	0	0	0	0	0	0	0	0	0	0	0	0
		G2-Crimson	0	0	0	0	0	0	0	0	0	0	0	0	0	0	0	0	0	0	0	0	0	0	0	0	0	0	0	0	0	0	0	0	0	0	0	0	0	0	0	0	0	0	0	0	0	0	0
RVCr 47	Cell 9	G1-mKO2	81435	81567	80310	82206	81747	82605	83766	82317	81036	81969	82251	80085	80238	79812	76986	78960	77301	76338	75414	74871	73773	70398	67365	64428	59763	54339	48885	42786	37752	31104	26760	21813	17979	15372	13161	11334	12678	12156	12048	12552	12612	12018	12648	13536	12642	13968	13443
		G2-Crimson	26112	26928	25201	28629	27696	29112	29989	30479	29340	31297	32183	32272	32418	33944	31927	33790	35264	35351	36263	37572	38650	37337	36590	37971	39012	39630	41836	42317	45904	46206	50355	52512	55364	59404	59095	58359	64951	65385	68569	70883	74055	73902	78192	81083	80572	84681	84527
RVCr 47	Cell 9-3	G1-mKO2	0	0	0	0	0	0	0	0	0	0	0	0	0	0	0	0	0	0	0	0	0	0	0	0	0	0	0	0	0	0	0	0	0	0	0	0	0	0	0	0	0	0	0	0	0	0	0
		G2-Crimson	0	0	0	0	0	0	0	0	0	0	0	0	0	0	0	0	0	0	0	0	0	0	0	0	0	0	0	0	0	0	0	0	0	0	0	0	0	0	0	0	0	0	0	0	0	0	0
RVCr 47	Cell 9-2	G1-mKO2	0	0	0	0	0	0	0	0	0	0	0	0	0	0	0	0	0	0	0	0	0	0	0	0	0	0	0	0	0	0	0	0	0	0	0	0	0	0	0	0	0	0	0	0	0	0	0
		G2-Crimson	0	0	0	0	0	0	0	0	0	0	0	0	0	0	0	0	0	0	0	0	0	0	0	0	0	0	0	0	0	0	0	0	0	0	0	0	0	0	0	0	0	0	0	0	0	0	0
RVCr 47	Cell 10	G1-mKO2	4698	4125	5625	4110	3471	4119	4692	3591	4290	3654	4914	2487	4380	3018	3984	4815	2547	2484	3390	2211	1824	3135	2820	3213	2607	2778	2607	1968	1857	2109	2871	2694	3264	3792	2694	2406	2574	1854	2886	3927	2628	2868	3966	3621	4218	3168	2940
		G2-Crimson	10466	8962	12790	9044	7694	9329	10646	8129	9317	8218	10896	5647	9538	6470	8943	10594	5515	5349	7272	4696	3756	6924	6314	6847	5559	6478	5933	4445	4039	4379	5999	6385	7357	8413	5553	5162	5810	3905	6413	8242	5764	5716	8375	7625	8773	6566	6273
RVCr 47	Cell 11	G1-mKO2	6594	3801	6963	6210	7143	6498	7097	8529	7878	8073	4620	7605	8028	6855	8712	7398	7173	7473	7205	6465	8040	7488	7248	6939	6576	6174	8997	7071	2253	2334	1602	2418	2697	2478	3347	2799	3390	3986	3309	3504	5454	4146	4943	6084	4995	3603	4920
		G2-Crimson	20212	12558	22117	19885	22161	21021	22374	26565	25402	27167	16590	26668	28536	25095	31574	27403	26884	28252	27230	26324	31578	30728	31120	31081	26274	26862	37380	24281	5573	5372	3508	4882	5758	5119	7074	5655	6613	6936	5723	5278	9078	6203	6785	7610	6108	3557	4926
RVCr 47	Cell 11-4	G1-mKO2	0	0	0	0	0	0	0	0	0	0	0	0	0	0	0	0	0	0	0	0	0	0	0	0	0	0	0	0	0	0	0	0	0	0	0	0	0	0	0	0	0	0	0	0	0	0	0
		G2-Crimson	0	0	0	0	0	0	0	0	0	0	0	0	0	0	0	0	0	0	0	0	0	0	0	0	0	0	0	0	0	0	0	0	0	0	0	0	0	0	0	0	0	0	0	0	0	0	0
RVCr 47	Cell 11-3	G1-mKO2	0	0	0	0	0	0	0	0	0	0	0	0	0	0	0	0	0	0	0	0	0	0	0	0	0	0	0	0	0	0	0	0	0	0	0	0	0	0	0	0	0	0	0	0	0	0	0
		G2-Crimson	0	0	0	0	0	0	0	0	0	0	0	0	0	0	0	0	0	0	0	0	0	0	0	0	0	0	0	0	0	0	0	0	0	0	0	0	0	0	0	0	0	0	0	0	0	0	0
RVCr 47	Cell 11-3-2	G1-mKO2	0	0	0	0	0	0	0	0	0	0	0	0	0	0	0	0	0	0	0	0	0	0	0	0	0	0	0	0	0	0	0	0	0	0	0	0	0	0	0	0	0	0	0	0	0	0	0
		G2-Crimson	0	0	0	0	0	0	0	0	0	0	0	0	0	0	0	0	0	0	0	0	0	0	0	0	0	0	0	0	0	0	0	0	0	0	0	0	0	0	0	0	0	0	0	0	0	0	0
RVCr 47	Cell 11-2	G1-mKO2	0	0	0	0	0	0	0	0	0	0	0	0	0	0	0	0	0	0	0	0	0	0	0	0	0	0	0	0	1800	1236	2346	2793	2910	3525	3393	3879	3882	4056	3009	3792	4746	6372	6444	7803	7812	8463	9105
		G2-Crimson	0	0	0	0	0	0	0	0	0	0	0	0	0	0	0	0	0	0	0	0	0	0	0	0	0	0	0	0	4230	2641	5177	5678	5662	6838	6119	6943	6320	6599	5304	5099	5577	6894	6259	7230	6201	6038	6156
RVCr 47	Cell 11-2-3	G1-mKO2	0	0	0	0	0	0	0	0	0	0	0	0	0	0	0	0	0	0	0	0	0	0	0	0	0	0	0	0	0	0	0	0	0	0	0	0	0	0	0	0	0	0	0	0	0	0	0
		G2-Crimson	0	0	0	0	0	0	0	0	0	0	0	0	0	0	0	0	0	0	0	0	0	0	0	0	0	0	0	0	0	0	0	0	0	0	0	0	0	0	0	0	0	0	0	0	0	0	0
RVCr 47	Cell 11-2-2	G1-mKO2	0	0	0	0	0	0	0	0	0	0	0	0	0	0	0	0	0	0	0	0	0	0	0	0	0	0	0	0	0	0	0	0	0	0	0	0	0	0	0	0	0	0	0	0	0	0	0
		G2-Crimson	0	0	0	0	0	0	0	0	0	0	0	0	0	0	0	0	0	0	0	0	0	0	0	0	0	0	0	0	0	0	0	0	0	0	0	0	0	0	0	0	0	0	0	0	0	0	0
RVCr 47	Cell 11-2-2-3	G1-mKO2	0	0	0	0	0	0	0	0	0	0	0	0	0	0	0	0	0	0	0	0	0	0	0	0	0	0	0	0	0	0	0	0	0	0	0	0	0	0	0	0	0	0	0	0	0	0	0
		G2-Crimson	0	0	0	0	0	0	0	0	0	0	0	0	0	0	0	0	0	0	0	0	0	0	0	0	0	0	0	0	0	0	0	0	0	0	0	0	0	0	0	0	0	0	0	0	0	0	0
RVCr 47	Cell 11-2-2-2	G1-mKO2	0	0	0	0	0	0	0	0	0	0	0	0	0	0	0	0	0	0	0	0	0	0	0	0	0	0	0	0	0	0	0	0	0	0	0	0	0	0	0	0	0	0	0	0	0	0	0
		G2-Crimson	0	0	0	0	0	0	0	0	0	0	0	0	0	0	0	0	0	0	0	0	0	0	0	0	0	0	0	0	0	0	0	0	0	0	0	0	0	0	0	0	0	0	0	0	0	0	0
RVCr 47	Cell 11-2-2-2-2	G1-mKO2	0	0	0	0	0	0	0	0	0	0	0	0	0	0	0	0	0	0	0	0	0	0	0	0	0	0	0	0	0	0	0	0	0	0	0	0	0	0	0	0	0	0	0	0	0	0	0
		G2-Crimson	0	0	0	0	0	0	0	0	0	0	0	0	0	0	0	0	0	0	0	0	0	0	0	0	0	0	0	0	0	0	0	0	0	0	0	0	0	0	0	0	0	0	0	0	0	0	0
RVCr 47	Cell 12	G1-mKO2	5262	5604	6816	5751	5949	6447	6021	6003	4899	6543	5970	5265	5136	5148	5778	8004	7164	7167	1266	1293	1308	2271	2391	2115	2097	2385	2850	2790	3999	3966	3960	3762	2862	3174	3852	4314	4815	5001	6231	5028	8763	9414	10038	10575	11418	11097	9501
		G2-Crimson	27624	28528	31921	29824	29196	32132	30773	31676	27731	36249	32265	30413	31084	31798	34776	40854	38977	35010	3488	3123	2963	4824	4979	4590	4536	4782	5988	5719	7366	7044	6617	5611	3620	3472	4034	4457	4800	4330	5327	3869	8280	8785	9732	9029	9390	8086	5576
RVCr 47	Cell 12-4	G1-mKO2	0	0	0	0	0	0	0	0	0	0	0	0	0	0	0	0	0	0	0	0	0	0	0	0	0	0	0	0	0	0	0	0	0	0	0	0	0	0	0	0	0	0	0	0	0	0	0
		G2-Crimson	0	0	0	0	0	0	0	0	0	0	0	0	0	0	0	0	0	0	0	0	0	0	0	0	0	0	0	0	0	0	0	0	0	0	0	0	0	0	0	0	0	0	0	0	0	0	0
RVCr 47	Cell 12-3	G1-mKO2	0	0	0	0	0	0	0	0	0	0	0	0	0	0	0	0	0	0	0	0	0	0	0	0	0	0	0	0	0	0	0	0	0	0	0	0	0	0	0	0	0	0	0	0	0	0	0
		G2-Crimson	0	0	0	0	0	0	0	0	0	0	0	0	0	0	0	0	0	0	0	0	0	0	0	0	0	0	0	0	0	0	0	0	0	0	0	0	0	0	0	0	0	0	0	0	0	0	0
RVCr 47	Cell 12-3-2	G1-mKO2	0	0	0	0	0	0	0	0	0	0	0	0	0	0	0	0	0	0	0	0	0	0	0	0	0	0	0	0	0	0	0	0	0	0	0	0	0	0	0	0	0	0	0	0	0	0	0
		G2-Crimson	0	0	0	0	0	0	0	0	0	0	0	0	0	0	0	0	0	0	0	0	0	0	0	0	0	0	0	0	0	0	0	0	0	0	0	0	0	0	0	0	0	0	0	0	0	0	0
RVCr 47	Cell 12-2	G1-mKO2	0	0	0	0	0	0	0	0	0	0	0	0	0	0	0	0	0	0	2577	1290	1881	1553	1986	1854	2262	2316	2604	2931	3384	4197	3879	3741	3945	4254	4794	5067	3849	4716	4932	5364	5637	6330	5847	6270	7359	6834	7905
		G2-Crimson	0	0	0	0	0	0	0	0	0	0	0	0	0	0	0	0	0	0	9761	3510	4719	3397	4123	3912	4584	5215	5331	5675	6495	7442	6616	5417	5821	6267	6996	6715	4359	5358	4809	5473	5225	6292	5136	5448	6277	5510	6659
RVCr 47	Cell 12-2-3	G1-mKO2	0	0	0	0	0	0	0	0	0	0	0	0	0	0	0	0	0	0	0	0	0	0	0	0	0	0	0	0	0	0	0	0	0	0	0	0	0	0	0	0	0	0	0	0	0	0	0
		G2-Crimson	0	0	0	0	0	0	0	0	0	0	0	0	0	0	0	0	0	0	0	0	0	0	0	0	0	0	0	0	0	0	0	0	0	0	0	0	0	0	0	0	0	0	0	0	0	0	0
RVCr 47	Cell 12-2-2	G1-mKO2	0	0	0	0	0	0	0	0	0	0	0	0	0	0	0	0	0	0	0	0	0	0	0	0	0	0	0	0	0	0	0	0	0	0	0	0	0	0	0	0	0	0	0	0	0	0	0
		G2-Crimson	0	0	0	0	0	0	0	0	0	0	0	0	0	0	0	0	0	0	0	0	0	0	0	0	0	0	0	0	0	0	0	0	0	0	0	0	0	0	0	0	0	0	0	0	0	0	0
RVCr 47	Cell 13	G1-mKO2	3711	4902	5034	4299	4983	4503	7166	6276	5751	3198	1641	858	990	642	780	1026	1419	1275	1761	1602	1731	1821	2247	2373	2223	2688	3240	4170	3993	3372	4155	3696	4485	5175	5103	5034	5343	5877	5991	6576	6699	7047	7260	6969	7242	6846	7959
		G2-Crimson	20060	24313	24795	23429	25242	23709	28687	28178	28934	12442	4646	2155	2288	1409	1617	2614	3294	2830	3589	3161	3105	3166	3741	4533	3737	3538	5199	5826	4914	3843	4737	3749	4144	5141	4902	4318	4163	4937	4588	5099	5024	4967	5314	5310	5882	6155	9554
RVCr 47	Cell 13-5	G1-mKO2	0	0	0	0	0	0	0	0	0	0	0	0	0	0	0	0	0	0	0	0	0	0	0	0	0	0	0	0	0	0	0	0	0	0	0	0	0	0	0	0	0	0	0	0	0	0	0
		G2-Crimson	0	0	0	0	0	0	0	0	0	0	0	0	0	0	0	0	0	0	0	0	0	0	0	0	0	0	0	0	0	0	0	0	0	0	0	0	0	0	0	0	0	0	0	0	0	0	0
RVCr 47	Cell 13-4	G1-mKO2	0	0	0	0	0	0	0	0	0	0	0	0	0	0	0	0	0	0	0	0	0	0	0	0	0	0	0	0	0	0	0	0	0	0	0	0	0	0	0	0	0	0	0	0	0	0	0
		G2-Crimson	0	0	0	0	0	0	0	0	0	0	0	0	0	0	0	0	0	0	0	0	0	0	0	0	0	0	0	0	0	0	0	0	0	0	0	0	0	0	0	0	0	0	0	0	0	0	0
RVCr 47	Cell 13-4-2	G1-mKO2	0	0	0	0	0	0	0	0	0	0	0	0	0	0	0	0	0	0	0	0	0	0	0	0	0	0	0	0	0	0	0	0	0	0	0	0	0	0	0	0	0	0	0	0	0	0	0
		G2-Crimson	0	0	0	0	0	0	0	0	0	0	0	0	0	0	0	0	0	0	0	0	0	0	0	0	0	0	0	0	0	0	0	0	0	0	0	0	0	0	0	0	0	0	0	0	0	0	0
RVCr 47	Cell 13-3	G1-mKO2	0	0	0	0	0	0	0	0	0	0	0	0	0	0	0	0	0	0	0	0	0	0	0	0	0	0	0	0	0	0	0	0	0	0	0	0	0	0	0	0	0	0	0	0	0	0	0
		G2-Crimson	0	0	0	0	0	0	0	0	0	0	0	0	0	0	0	0	0	0	0	0	0	0	0	0	0	0	0	0	0	0	0	0	0	0	0	0	0	0	0	0	0	0	0	0	0	0	0
RVCr 47	Cell 13-2	G1-mKO2	0	0	0	0	0	0	0	0	0	0	1173	1284	1137	1080	723	741	1452	1005	1227	1401	2091	2124	2283	3177	3636	4119	4143	5172	4320	4578	5190	5673	5790	6468	6195	6729	7329	8058	8607	8463	9423	9900	9912	10623	10611	11637	11193
		G2-Crimson	0	0	0	0	0	0	0	0	0	0	3747	3325	3283	2897	2045	1864	4107	2713	2782	2795	4551	4110	3629	5300	5718	5934	5530	7114	5246	4963	5413	5424	5249	6265	5478	5546	5785	6096	6449	5773	6387	6704	5935	6532	6242	6853	5988
RVCr 47	Cell 14	G1-mKO2	5493	5838	5469	7989	7335	5811	1811	1515	1992	2217	2448	3210	2754	2853	3957	2550	3177	3126	2937	3045	3432	4242	4761	4113	3822	4389	4224	4812	5064	5283	5628	5151	5553	6509	6726	5855	6570	6540	7439	8103	8403	11457	12093	11934	12138	11637	9984
		G2-Crimson	34242	35728	35547	39875	39532	23557	4728	3397	4521	5420	5328	7201	6270	6461	9019	5251	6222	5683	5337	4474	5722	6565	7064	5168	3992	4777	3899	4589	4477	4545	4893	3704	4283	5276	5172	4067	4566	4385	4748	5079	5197	9456	10135	8758	8493	7641	5651
RVCr 47	Cell 14-4	G1-mKO2	0	0	0	0	0	0	0	0	0	0	0	0	0	0	0	0	0	0	0	0	0	0	0	0	0	0	0	0	0	0	0	0	0	0	0	0	0	0	0	0	0	0	0	0	0	0	0
		G2-Crimson	0	0	0	0	0	0	0	0	0	0	0	0	0	0	0	0	0	0	0	0	0	0	0	0	0	0	0	0	0	0	0	0	0	0	0	0	0	0	0	0	0	0	0	0	0	0	0
RVCr 47	Cell 14-3	G1-mKO2	0	0	0	0	0	0	0	0	0	0	0	0	0	0	0	0	0	0	0	0	0	0	0	0	0	0	0	0	0	0	0	0	0	0	0	0	0	0	0	0	0	0	0	0	0	0	0
		G2-Crimson	0	0	0	0	0	0	0	0	0	0	0	0	0	0	0	0	0	0	0	0	0	0	0	0	0	0	0	0	0	0	0	0	0	0	0	0	0	0	0	0	0	0	0	0	0	0	0
RVCr 47	Cell 14-2	G1-mKO2	0	0	0	0	0	0	1377	1938	1932	1869	1830	2607	3471	2748	2508	2565	2343	2226	2955	3492	4005	2784	4851	5277	6222	6231	6450	6651	6951	7506	7992	8565	9297	9351	9420	10302	9879	9624	10296	9810	9441	8748	6723	5601	4494	6213	2850
		G2-Crimson	0	0	0	0	0	0	3456	4562	3903	3758	3400	5231	6677	5782	4719	5313	4386	3506	4581	5155	6996	4032	7987	7045	8611	7526	7318	6711	6663	6816	6978	6691	8130	8140	7720	9229	8947	8528	9877	10227	10476	11411	9642	8782	7236	14404	6735
RVCr 47	Cell 15	G1-mKO2	2670	3447	1083	2448	3063	1839	3219	1065	2358	1191	2004	2610	3252	3372	1788	3336	2748	3360	1872	2808	2736	2829	2211	3222	2961	2550	2760	3747	3938	3315	4110	3957	678	576	936	987	1170	1218	1161	1347	1530	1923	2036	2100	2346	2838	2823
		G2-Crimson	9705	13013	5217	10683	14091	9138	15947	5420	12638	6672	10961	14749	17942	18272	10427	18368	16762	19282	12145	16546	16421	16935	13998	19154	18122	16185	18038	21984	23142	21164	23343	23136	2592	2453	3807	3500	4116	4044	4075	4233	4707	5474	5418	5275	5225	6380	5845
RVCr 47	Cell 15-5	G1-mKO2	0	0	0	0	0	0	0	0	0	0	0	0	0	0	0	0	0	0	0	0	0	0	0	0	0	0	0	0	0	0	0	0	0	0	0	0	0	0	0	0	0	0	0	0	0	0	0
		G2-Crimson	0	0	0	0	0	0	0	0	0	0	0	0	0	0	0	0	0	0	0	0	0	0	0	0	0	0	0	0	0	0	0	0	0	0	0	0	0	0	0	0	0	0	0	0	0	0	0
RVCr 47	Cell 15-4	G1-mKO2	0	0	0	0	0	0	0	0	0	0	0	0	0	0	0	0	0	0	0	0	0	0	0	0	0	0	0	0	0	0	0	0	0	0	0	0	0	0	0	0	0	0	0	0	0	0	0
		G2-Crimson	0	0	0	0	0	0	0	0	0	0	0	0	0	0	0	0	0	0	0	0	0	0	0	0	0	0	0	0	0	0	0	0	0	0	0	0	0	0	0	0	0	0	0	0	0	0	0
RVCr 47	Cell 15-4-2	G1-mKO2	0	0	0	0	0	0	0	0	0	0	0	0	0	0	0	0	0	0	0	0	0	0	0	0	0	0	0	0	0	0	0	0	0	0	0	0	0	0	0	0	0	0	0	0	0	0	0
		G2-Crimson	0	0	0	0	0	0	0	0	0	0	0	0	0	0	0	0	0	0	0	0	0	0	0	0	0	0	0	0	0	0	0	0	0	0	0	0	0	0	0	0	0	0	0	0	0	0	0
RVCr 47	Cell 15-3	G1-mKO2	0	0	0	0	0	0	0	0	0	0	0	0	0	0	0	0	0	0	0	0	0	0	0	0	0	0	0	0	0	0	0	0	0	0	0	0	0	0	0	0	0	0	0	0	0	0	0
		G2-Crimson	0	0	0	0	0	0	0	0	0	0	0	0	0	0	0	0	0	0	0	0	0	0	0	0	0	0	0	0	0	0	0	0	0	0	0	0	0	0	0	0	0	0	0	0	0	0	0
RVCr 47	Cell 15-3-3	G1-mKO2	0	0	0	0	0	0	0	0	0	0	0	0	0	0	0	0	0	0	0	0	0	0	0	0	0	0	0	0	0	0	0	0	0	0	0	0	0	0	0	0	0	0	0	0	0	0	0
		G2-Crimson	0	0	0	0	0	0	0	0	0	0	0	0	0	0	0	0	0	0	0	0	0	0	0	0	0	0	0	0	0	0	0	0	0	0	0	0	0	0	0	0	0	0	0	0	0	0	0
RVCr 47	Cell 15-3-2	G1-mKO2	0	0	0	0	0	0	0	0	0	0	0	0	0	0	0	0	0	0	0	0	0	0	0	0	0	0	0	0	0	0	0	0	0	0	0	0	0	0	0	0	0	0	0	0	0	0	0
		G2-Crimson	0	0	0	0	0	0	0	0	0	0	0	0	0	0	0	0	0	0	0	0	0	0	0	0	0	0	0	0	0	0	0	0	0	0	0	0	0	0	0	0	0	0	0	0	0	0	0
RVCr 47	Cell 15-3-2-2	G1-mKO2	0	0	0	0	0	0	0	0	0	0	0	0	0	0	0	0	0	0	0	0	0	0	0	0	0	0	0	0	0	0	0	0	0	0	0	0	0	0	0	0	0	0	0	0	0	0	0
		G2-Crimson	0	0	0	0	0	0	0	0	0	0	0	0	0	0	0	0	0	0	0	0	0	0	0	0	0	0	0	0	0	0	0	0	0	0	0	0	0	0	0	0	0	0	0	0	0	0	0
RVCr 47	Cell 15-2	G1-mKO2	0	0	0	0	0	0	0	0	0	0	0	0	0	0	0	0	0	0	0	0	0	0	0	0	0	0	0	0	0	0	0	0	876	744	933	1011	885	1023	1035	1107	1416	1758	1989	1809	1733	2532	2424
		G2-Crimson	0	0	0	0	0	0	0	0	0	0	0	0	0	0	0	0	0	0	0	0	0	0	0	0	0	0	0	0	0	0	0	0	3576	2311	2888	3372	2959	3088	3316	3046	3757	4855	5146	4389	3803	5584	4627
RVCr 47	Cell 15-2-2	G1-mKO2	0	0	0	0	0	0	0	0	0	0	0	0	0	0	0	0	0	0	0	0	0	0	0	0	0	0	0	0	0	0	0	0	0	0	0	0	0	0	0	0	0	0	0	0	0	0	0
		G2-Crimson	0	0	0	0	0	0	0	0	0	0	0	0	0	0	0	0	0	0	0	0	0	0	0	0	0	0	0	0	0	0	0	0	0	0	0	0	0	0	0	0	0	0	0	0	0	0	0
RVCr 47	Cell 16	G1-mKO2	1716	1911	1701	2358	2652	3324	1905	3600	3639	3225	4902	5466	5136	5274	5088	5661	5724	5055	5130	3627	3642	4398	3222	2259	3117	2532	3087	2136	3720	4782	2859	2916	2766	3834	3315	4323	3372	3075	4437	3630	4977	5871	4842	5355	4800	4134	3974
		G2-Crimson	5536	4900	3422	5807	5714	5844	2885	5747	5173	4338	6979	7408	6024	6092	5545	6478	7097	6440	7124	5777	6586	9425	8309	6737	10609	9474	11799	8109	13658	17640	11118	12066	10896	14378	13710	16808	13741	13245	17392	15229	19447	21339	19018	20357	17979	16373	16755
RVCr 47	Cell 16-3	G1-mKO2	0	0	0	0	0	0	0	0	0	0	0	0	0	0	0	0	0	0	0	0	0	0	0	0	0	0	0	0	0	0	0	0	0	0	0	0	0	0	0	0	0	0	0	0	0	0	0
		G2-Crimson	0	0	0	0	0	0	0	0	0	0	0	0	0	0	0	0	0	0	0	0	0	0	0	0	0	0	0	0	0	0	0	0	0	0	0	0	0	0	0	0	0	0	0	0	0	0	0
RVCr 47	Cell 16-2	G1-mKO2	0	0	0	0	0	0	0	0	0	0	0	0	0	0	0	0	0	0	0	0	0	0	0	0	0	0	0	0	0	0	0	0	0	0	0	0	0	0	0	0	0	0	0	0	0	0	0
		G2-Crimson	0	0	0	0	0	0	0	0	0	0	0	0	0	0	0	0	0	0	0	0	0	0	0	0	0	0	0	0	0	0	0	0	0	0	0	0	0	0	0	0	0	0	0	0	0	0	0
RVCr 47	Cell 16-2-2	G1-mKO2	0	0	0	0	0	0	0	0	0	0	0	0	0	0	0	0	0	0	0	0	0	0	0	0	0	0	0	0	0	0	0	0	0	0	0	0	0	0	0	0	0	0	0	0	0	0	0
		G2-Crimson	0	0	0	0	0	0	0	0	0	0	0	0	0	0	0	0	0	0	0	0	0	0	0	0	0	0	0	0	0	0	0	0	0	0	0	0	0	0	0	0	0	0	0	0	0	0	0
RVCr 47	Cell 17	G1-mKO2	3525	3177	2868	2769	3203	4179	1899	3243	2913	3153	3357	3654	3960	2595	3525	3501	3404	3566	4076	2934	3882	4716	3785	3101	4284	4335	2430	585	729	1194	1107	1158	1200	1686	1488	1965	2022	3320	3291	3054	3321	3600	5511	3504	5457	7418	9444
		G2-Crimson	27557	25760	24349	23640	26996	33131	16225	28423	25014	28297	30099	33778	36935	23175	33937	34823	33061	35340	40056	30213	39493	46507	40670	37696	46846	48185	21487	3880	4406	6234	5477	5553	5419	7227	5504	7173	6645	10120	9771	8522	8034	7197	11158	6849	9152	10988	13547
RVCr 47	Cell 17-3	G1-mKO2	0	0	0	0	0	0	0	0	0	0	0	0	0	0	0	0	0	0	0	0	0	0	0	0	0	0	0	0	0	0	0	0	0	0	0	0	0	0	0	0	0	0	0	0	0	0	0
		G2-Crimson	0	0	0	0	0	0	0	0	0	0	0	0	0	0	0	0	0	0	0	0	0	0	0	0	0	0	0	0	0	0	0	0	0	0	0	0	0	0	0	0	0	0	0	0	0	0	0
RVCr 47	Cell 17-2	G1-mKO2	0	0	0	0	0	0	0	0	0	0	0	0	0	0	0	0	0	0	0	0	0	0	0	0	0	0	609	732	723	978	918	1341	909	1341	1785	1974	2181	1962	2352	2352	2055	2208	2505	3789	3789	4782	6735
		G2-Crimson	0	0	0	0	0	0	0	0	0	0	0	0	0	0	0	0	0	0	0	0	0	0	0	0	0	0	5142	4822	4654	5968	5089	7191	4498	5474	6995	7128	8294	6967	8701	7057	6661	7923	6909	7954	6794	8709	10224
RVCr 47	Cell 17-2-3	G1-mKO2	0	0	0	0	0	0	0	0	0	0	0	0	0	0	0	0	0	0	0	0	0	0	0	0	0	0	0	0	0	0	0	0	0	0	0	0	0	0	0	0	0	0	0	0	0	0	0
		G2-Crimson	0	0	0	0	0	0	0	0	0	0	0	0	0	0	0	0	0	0	0	0	0	0	0	0	0	0	0	0	0	0	0	0	0	0	0	0	0	0	0	0	0	0	0	0	0	0	0
RVCr 47	Cell 17-2-2	G1-mKO2	0	0	0	0	0	0	0	0	0	0	0	0	0	0	0	0	0	0	0	0	0	0	0	0	0	0	0	0	0	0	0	0	0	0	0	0	0	0	0	0	0	0	0	0	0	0	0
		G2-Crimson	0	0	0	0	0	0	0	0	0	0	0	0	0	0	0	0	0	0	0	0	0	0	0	0	0	0	0	0	0	0	0	0	0	0	0	0	0	0	0	0	0	0	0	0	0	0	0
RVCr 47	Cell 17-2-2-2	G1-mKO2	0	0	0	0	0	0	0	0	0	0	0	0	0	0	0	0	0	0	0	0	0	0	0	0	0	0	0	0	0	0	0	0	0	0	0	0	0	0	0	0	0	0	0	0	0	0	0
		G2-Crimson	0	0	0	0	0	0	0	0	0	0	0	0	0	0	0	0	0	0	0	0	0	0	0	0	0	0	0	0	0	0	0	0	0	0	0	0	0	0	0	0	0	0	0	0	0	0	0
RVCr 47	Cell 18	G1-mKO2	6636	6675	6750	6297	6483	6228	6351	6684	6033	6477	7050	6795	6438	6129	6330	6720	6615	6546	6255	7086	6774	7236	7266	6111	6519	7209	4623	1332	1899	2256	2988	3486	4560	5817	5424	5699	4875	4989	6240	6189	4239	3744	6612	8130	8754	9822	10767
		G2-Crimson	46317	46254	48108	47860	48675	48175	49507	52461	50138	53644	57178	56621	55860	54155	57260	59278	58954	59826	58659	63082	63309	66381	68465	45812	64248	70504	30669	6359	8099	9460	11385	13472	17444	21994	18624	18978	14299	13222	15687	13365	8071	6462	11006	11902	11573	11670	12262
RVCr 47	Cell 18-3	G1-mKO2	0	0	0	0	0	0	0	0	0	0	0	0	0	0	0	0	0	0	0	0	0	0	0	0	0	0	0	0	0	0	0	0	0	0	0	0	0	0	0	0	0	0	0	0	0	0	0
		G2-Crimson	0	0	0	0	0	0	0	0	0	0	0	0	0	0	0	0	0	0	0	0	0	0	0	0	0	0	0	0	0	0	0	0	0	0	0	0	0	0	0	0	0	0	0	0	0	0	0
RVCr 47	Cell 18-2	G1-mKO2	0	0	0	0	0	0	0	0	0	0	0	0	0	0	0	0	0	0	0	0	0	0	0	0	0	0	1986	1680	1811	2067	2160	2772	3267	2268	3087	3666	3297	3279	2871	3315	3567	3615	3366	4341	5307	5067	5811
		G2-Crimson	0	0	0	0	0	0	0	0	0	0	0	0	0	0	0	0	0	0	0	0	0	0	0	0	0	0	14427	9366	9608	10209	10263	13515	14898	9370	11554	13757	11477	11309	8710	11282	12834	12010	10244	8979	11880	10096	10649
RVCr 47	Cell 18-2-2	G1-mKO2	0	0	0	0	0	0	0	0	0	0	0	0	0	0	0	0	0	0	0	0	0	0	0	0	0	0	0	0	0	0	0	0	0	0	0	0	0	0	0	0	0	0	0	0	0	0	0
		G2-Crimson	0	0	0	0	0	0	0	0	0	0	0	0	0	0	0	0	0	0	0	0	0	0	0	0	0	0	0	0	0	0	0	0	0	0	0	0	0	0	0	0	0	0	0	0	0	0	0
RVCr 47	Cell 19	G1-mKO2	10728	9825	9873	10437	11646	10710	10614	10506	10467	10956	9702	11052	11283	12807	11535	11622	11778	11175	11991	11079	12699	12327	12012	12495	11649	12057	12030	11796	11991	12288	12030	11085	11850	12495	12027	12825	11532	12099	11694	11862	12657	11772	11286	13275	12672	12975	12660
		G2-Crimson	86085	81843	81345	84115	90840	84807	84906	83635	83520	86984	82045	87041	87848	94105	89632	90496	90670	87846	91587	87888	93320	92463	90248	93250	90006	91172	92804	90456	92094	93013	92022	86945	90416	92976	91386	93049	89780	91346	90192	90432	92956	89306	87638	94719	94871	96075	94654
RVCr 47	Cell 20	G1-mKO2	7437	7965	7509	8211	8361	8814	9201	8448	8457	9771	9666	9423	8721	9684	9669	9816	10086	9552	9738	9882	18705	13353	8097	2067	2151	2760	3381	3021	3192	3686	3644	2970	5046	5487	5796	6477	7149	8196	8259	9903	9876	11148	11658	12660	14202	14589	14652
		G2-Crimson	51307	53507	52770	55073	55661	57716	58732	57784	57473	61621	61171	60930	58774	62103	62059	62485	63441	61566	62967	63456	87371	79846	32119	6577	5389	6334	7000	5489	5771	6329	6114	4669	7574	6973	6733	6241	6641	7046	6571	8180	6908	7947	7503	7885	8646	9183	9259
RVCr 47	Cell 20-3	G1-mKO2	0	0	0	0	0	0	0	0	0	0	0	0	0	0	0	0	0	0	0	0	0	0	0	0	0	0	0	0	0	0	0	0	0	0	0	0	0	0	0	0	0	0	0	0	0	0	0
		G2-Crimson	0	0	0	0	0	0	0	0	0	0	0	0	0	0	0	0	0	0	0	0	0	0	0	0	0	0	0	0	0	0	0	0	0	0	0	0	0	0	0	0	0	0	0	0	0	0	0
RVCr 47	Cell 20-2	G1-mKO2	0	0	0	0	0	0	0	0	0	0	0	0	0	0	0	0	0	0	0	0	0	0	6594	3342	3021	1413	2919	3438	2577	4467	3564	4149	6072	4560	5322	5964	7104	8015	9201	9792	9801	10968	11211	13479	14346	15215	16037
		G2-Crimson	0	0	0	0	0	0	0	0	0	0	0	0	0	0	0	0	0	0	0	0	0	0	26925	10520	7724	3223	6271	6744	4568	8044	6427	6626	8858	5430	5961	6103	6636	7075	7566	7656	6142	6738	6207	7215	6600	6928	6908
RVCr 47	Cell 20-2-3	G1-mKO2	0	0	0	0	0	0	0	0	0	0	0	0	0	0	0	0	0	0	0	0	0	0	0	0	0	0	0	0	0	0	0	0	0	0	0	0	0	0	0	0	0	0	0	0	0	0	0
		G2-Crimson	0	0	0	0	0	0	0	0	0	0	0	0	0	0	0	0	0	0	0	0	0	0	0	0	0	0	0	0	0	0	0	0	0	0	0	0	0	0	0	0	0	0	0	0	0	0	0
RVCr 47	Cell 20-2-2	G1-mKO2	0	0	0	0	0	0	0	0	0	0	0	0	0	0	0	0	0	0	0	0	0	0	0	0	0	0	0	0	0	0	0	0	0	0	0	0	0	0	0	0	0	0	0	0	0	0	0
		G2-Crimson	0	0	0	0	0	0	0	0	0	0	0	0	0	0	0	0	0	0	0	0	0	0	0	0	0	0	0	0	0	0	0	0	0	0	0	0	0	0	0	0	0	0	0	0	0	0	0
RVCr 47	Cell 21	G1-mKO2	8967	5361	9609	8106	8175	6783	6119	8244	8751	9297	8289	8157	7965	8193	10698	10916	9261	10176	12000	11787	11073	10848	10203	10608	9243	11148	13083	15975	15480	1416	1776	1548	2891	2154	3546	3492	3600	4332	4029	5043	6411	6975	4296	8472	9996	9876	12153
		G2-Crimson	45160	28528	51212	44688	44822	35792	34012	46234	49378	53335	49357	47990	47502	48561	60790	63220	54895	59392	68214	67142	65282	64635	61911	66167	59863	69937	63713	84156	82957	4550	5373	5196	8384	6907	10892	10261	8550	10292	8561	10730	12583	13448	7024	13162	15777	13470	15785
RVCr 47	Cell 21-4	G1-mKO2	0	0	0	0	0	0	0	0	0	0	0	0	0	0	0	0	0	0	0	0	0	0	0	0	0	0	0	0	0	0	0	0	0	0	0	0	0	0	0	0	0	0	0	0	0	0	0
		G2-Crimson	0	0	0	0	0	0	0	0	0	0	0	0	0	0	0	0	0	0	0	0	0	0	0	0	0	0	0	0	0	0	0	0	0	0	0	0	0	0	0	0	0	0	0	0	0	0	0
RVCr 47	Cell 21-4-2	G1-mKO2	0	0	0	0	0	0	0	0	0	0	0	0	0	0	0	0	0	0	0	0	0	0	0	0	0	0	0	0	0	0	0	0	0	0	0	0	0	0	0	0	0	0	0	0	0	0	0
		G2-Crimson	0	0	0	0	0	0	0	0	0	0	0	0	0	0	0	0	0	0	0	0	0	0	0	0	0	0	0	0	0	0	0	0	0	0	0	0	0	0	0	0	0	0	0	0	0	0	0
RVCr 47	Cell 21-3	G1-mKO2	0	0	0	0	0	0	0	0	0	0	0	0	0	0	0	0	0	0	0	0	0	0	0	0	0	0	0	0	0	0	0	0	0	0	0	0	0	0	0	0	0	0	0	0	0	0	0
		G2-Crimson	0	0	0	0	0	0	0	0	0	0	0	0	0	0	0	0	0	0	0	0	0	0	0	0	0	0	0	0	0	0	0	0	0	0	0	0	0	0	0	0	0	0	0	0	0	0	0
RVCr 47	Cell 21-3-3	G1-mKO2	0	0	0	0	0	0	0	0	0	0	0	0	0	0	0	0	0	0	0	0	0	0	0	0	0	0	0	0	0	0	0	0	0	0	0	0	0	0	0	0	0	0	0	0	0	0	0
		G2-Crimson	0	0	0	0	0	0	0	0	0	0	0	0	0	0	0	0	0	0	0	0	0	0	0	0	0	0	0	0	0	0	0	0	0	0	0	0	0	0	0	0	0	0	0	0	0	0	0
RVCr 47	Cell 21-3-2	G1-mKO2	0	0	0	0	0	0	0	0	0	0	0	0	0	0	0	0	0	0	0	0	0	0	0	0	0	0	0	0	0	0	0	0	0	0	0	0	0	0	0	0	0	0	0	0	0	0	0
		G2-Crimson	0	0	0	0	0	0	0	0	0	0	0	0	0	0	0	0	0	0	0	0	0	0	0	0	0	0	0	0	0	0	0	0	0	0	0	0	0	0	0	0	0	0	0	0	0	0	0
RVCr 47	Cell 21-2-3-2	G1-mKO2	0	0	0	0	0	0	0	0	0	0	0	0	0	0	0	0	0	0	0	0	0	0	0	0	0	0	0	0	0	0	0	0	0	0	0	0	0	0	0	0	0	0	0	0	0	0	0
		G2-Crimson	0	0	0	0	0	0	0	0	0	0	0	0	0	0	0	0	0	0	0	0	0	0	0	0	0	0	0	0	0	0	0	0	0	0	0	0	0	0	0	0	0	0	0	0	0	0	0
RVCr 47	Cell 21-2	G1-mKO2	0	0	0	0	0	0	0	0	0	0	0	0	0	0	0	0	0	0	0	0	0	0	0	0	0	0	0	0	0	5508	3267	4194	3783	4668	3552	3399	5787	4977	5922	5640	6348	7164	7119	8580	8043	7884	9000
		G2-Crimson	0	0	0	0	0	0	0	0	0	0	0	0	0	0	0	0	0	0	0	0	0	0	0	0	0	0	0	0	0	20661	11811	14759	11732	14074	10036	8368	15402	12203	15551	14025	13272	14523	13676	14241	12692	12472	12839
RVCr 47	Cell 21-2-3	G1-mKO2	0	0	0	0	0	0	0	0	0	0	0	0	0	0	0	0	0	0	0	0	0	0	0	0	0	0	0	0	0	0	0	0	0	0	0	0	0	0	0	0	0	0	0	0	0	0	0
		G2-Crimson	0	0	0	0	0	0	0	0	0	0	0	0	0	0	0	0	0	0	0	0	0	0	0	0	0	0	0	0	0	0	0	0	0	0	0	0	0	0	0	0	0	0	0	0	0	0	0
RVCr 47	Cell 21-2-2	G1-mKO2	0	0	0	0	0	0	0	0	0	0	0	0	0	0	0	0	0	0	0	0	0	0	0	0	0	0	0	0	0	0	0	0	0	0	0	0	0	0	0	0	0	0	0	0	0	0	0
		G2-Crimson	0	0	0	0	0	0	0	0	0	0	0	0	0	0	0	0	0	0	0	0	0	0	0	0	0	0	0	0	0	0	0	0	0	0	0	0	0	0	0	0	0	0	0	0	0	0	0
RVCr 47	Cell 21-2-2-3	G1-mKO2	0	0	0	0	0	0	0	0	0	0	0	0	0	0	0	0	0	0	0	0	0	0	0	0	0	0	0	0	0	0	0	0	0	0	0	0	0	0	0	0	0	0	0	0	0	0	0
		G2-Crimson	0	0	0	0	0	0	0	0	0	0	0	0	0	0	0	0	0	0	0	0	0	0	0	0	0	0	0	0	0	0	0	0	0	0	0	0	0	0	0	0	0	0	0	0	0	0	0
RVCr 47	Cell 21-2-2-2	G1-mKO2	0	0	0	0	0	0	0	0	0	0	0	0	0	0	0	0	0	0	0	0	0	0	0	0	0	0	0	0	0	0	0	0	0	0	0	0	0	0	0	0	0	0	0	0	0	0	0
		G2-Crimson	0	0	0	0	0	0	0	0	0	0	0	0	0	0	0	0	0	0	0	0	0	0	0	0	0	0	0	0	0	0	0	0	0	0	0	0	0	0	0	0	0	0	0	0	0	0	0
RVCr 47	Cell 21-2-2-2-2	G1-mKO2	0	0	0	0	0	0	0	0	0	0	0	0	0	0	0	0	0	0	0	0	0	0	0	0	0	0	0	0	0	0	0	0	0	0	0	0	0	0	0	0	0	0	0	0	0	0	0
		G2-Crimson	0	0	0	0	0	0	0	0	0	0	0	0	0	0	0	0	0	0	0	0	0	0	0	0	0	0	0	0	0	0	0	0	0	0	0	0	0	0	0	0	0	0	0	0	0	0	0
RVCr 47	Cell 22	G1-mKO2	12189	9525	10350	9018	9765	10365	7512	7683	7359	7131	6207	6774	8085	7503	6960	7290	8058	9387	7992	8118	9321	9732	8379	9111	9123	9525	8394	8943	7128	8244	8430	9915	8439	8967	10830	8739	11583	10335	9198	8913	9336	8961	9987	9705	9150	10335	9411
		G2-Crimson	14989	10960	12261	11859	14107	17607	13954	16175	17014	18725	16930	18627	21477	20671	19633	20887	22790	24990	21758	23012	26161	26358	24567	27136	26564	27897	26000	27318	22966	25709	27395	30818	28202	29943	34193	29115	35468	33235	32295	31975	32541	32734	35520	36273	36122	37891	37456
RVCr 47	Cell 22-3	G1-mKO2	0	0	0	0	0	0	0	0	0	0	0	0	0	0	0	0	0	0	0	0	0	0	0	0	0	0	0	0	0	0	0	0	0	0	0	0	0	0	0	0	0	0	0	0	0	0	0
		G2-Crimson	0	0	0	0	0	0	0	0	0	0	0	0	0	0	0	0	0	0	0	0	0	0	0	0	0	0	0	0	0	0	0	0	0	0	0	0	0	0	0	0	0	0	0	0	0	0	0
RVCr 47	Cell 22-2	G1-mKO2	0	0	0	0	0	0	0	0	0	0	0	0	0	0	0	0	0	0	0	0	0	0	0	0	0	0	0	0	0	0	0	0	0	0	0	0	0	0	0	0	0	0	0	0	0	0	0
		G2-Crimson	0	0	0	0	0	0	0	0	0	0	0	0	0	0	0	0	0	0	0	0	0	0	0	0	0	0	0	0	0	0	0	0	0	0	0	0	0	0	0	0	0	0	0	0	0	0	0
RVCr 47	Cell 22-2-2	G1-mKO2	0	0	0	0	0	0	0	0	0	0	0	0	0	0	0	0	0	0	0	0	0	0	0	0	0	0	0	0	0	0	0	0	0	0	0	0	0	0	0	0	0	0	0	0	0	0	0
		G2-Crimson	0	0	0	0	0	0	0	0	0	0	0	0	0	0	0	0	0	0	0	0	0	0	0	0	0	0	0	0	0	0	0	0	0	0	0	0	0	0	0	0	0	0	0	0	0	0	0
RVCr 47	Cell 23	G1-mKO2	13845	13824	13353	15378	15156	18036	17661	18567	18858	20613	21069	23568	24234	24141	25326	25284	25710	25605	25320	25752	24849	24177	22725	22290	20787	18846	17223	14943	13218	9825	8574	8052	7080	7374	8454	7962	9117	7767	8256	8355	9873	9876	8820	9669	9372	9171	9309
		G2-Crimson	14391	13632	11015	11796	10087	13212	11620	11487	10966	12187	11967	14113	14468	14882	16004	16048	17388	17737	18261	20726	21136	22714	22889	25309	25603	25342	26695	26672	28650	25653	28174	28642	27210	28584	30682	30367	33543	31014	32724	33073	37506	37114	34747	38356	38260	37743	39045
RVCr 47	Cell 23-5	G1-mKO2	0	0	0	0	0	0	0	0	0	0	0	0	0	0	0	0	0	0	0	0	0	0	0	0	0	0	0	0	0	0	0	0	0	0	0	0	0	0	0	0	0	0	0	0	0	0	0
		G2-Crimson	0	0	0	0	0	0	0	0	0	0	0	0	0	0	0	0	0	0	0	0	0	0	0	0	0	0	0	0	0	0	0	0	0	0	0	0	0	0	0	0	0	0	0	0	0	0	0
RVCr 47	Cell 23-4	G1-mKO2	0	0	0	0	0	0	0	0	0	0	0	0	0	0	0	0	0	0	0	0	0	0	0	0	0	0	0	0	0	0	0	0	0	0	0	0	0	0	0	0	0	0	0	0	0	0	0
		G2-Crimson	0	0	0	0	0	0	0	0	0	0	0	0	0	0	0	0	0	0	0	0	0	0	0	0	0	0	0	0	0	0	0	0	0	0	0	0	0	0	0	0	0	0	0	0	0	0	0
RVCr 47	Cell 23-4-2	G1-mKO2	0	0	0	0	0	0	0	0	0	0	0	0	0	0	0	0	0	0	0	0	0	0	0	0	0	0	0	0	0	0	0	0	0	0	0	0	0	0	0	0	0	0	0	0	0	0	0
		G2-Crimson	0	0	0	0	0	0	0	0	0	0	0	0	0	0	0	0	0	0	0	0	0	0	0	0	0	0	0	0	0	0	0	0	0	0	0	0	0	0	0	0	0	0	0	0	0	0	0
RVCr 47	Cell 23-3	G1-mKO2	0	0	0	0	0	0	0	0	0	0	0	0	0	0	0	0	0	0	0	0	0	0	0	0	0	0	0	0	0	0	0	0	0	0	0	0	0	0	0	0	0	0	0	0	0	0	0
		G2-Crimson	0	0	0	0	0	0	0	0	0	0	0	0	0	0	0	0	0	0	0	0	0	0	0	0	0	0	0	0	0	0	0	0	0	0	0	0	0	0	0	0	0	0	0	0	0	0	0
RVCr 47	Cell 23-3-3	G1-mKO2	0	0	0	0	0	0	0	0	0	0	0	0	0	0	0	0	0	0	0	0	0	0	0	0	0	0	0	0	0	0	0	0	0	0	0	0	0	0	0	0	0	0	0	0	0	0	0
		G2-Crimson	0	0	0	0	0	0	0	0	0	0	0	0	0	0	0	0	0	0	0	0	0	0	0	0	0	0	0	0	0	0	0	0	0	0	0	0	0	0	0	0	0	0	0	0	0	0	0
RVCr 47	Cell 23-3-2	G1-mKO2	0	0	0	0	0	0	0	0	0	0	0	0	0	0	0	0	0	0	0	0	0	0	0	0	0	0	0	0	0	0	0	0	0	0	0	0	0	0	0	0	0	0	0	0	0	0	0
		G2-Crimson	0	0	0	0	0	0	0	0	0	0	0	0	0	0	0	0	0	0	0	0	0	0	0	0	0	0	0	0	0	0	0	0	0	0	0	0	0	0	0	0	0	0	0	0	0	0	0
RVCr 47	Cell 23-3-2-2	G1-mKO2	0	0	0	0	0	0	0	0	0	0	0	0	0	0	0	0	0	0	0	0	0	0	0	0	0	0	0	0	0	0	0	0	0	0	0	0	0	0	0	0	0	0	0	0	0	0	0
		G2-Crimson	0	0	0	0	0	0	0	0	0	0	0	0	0	0	0	0	0	0	0	0	0	0	0	0	0	0	0	0	0	0	0	0	0	0	0	0	0	0	0	0	0	0	0	0	0	0	0
RVCr 47	Cell 23-2	G1-mKO2	0	0	0	0	0	0	0	0	0	0	0	0	0	0	0	0	0	0	0	0	0	0	0	0	0	0	0	0	0	0	0	0	0	0	0	0	0	0	0	0	0	0	0	0	0	0	0
		G2-Crimson	0	0	0	0	0	0	0	0	0	0	0	0	0	0	0	0	0	0	0	0	0	0	0	0	0	0	0	0	0	0	0	0	0	0	0	0	0	0	0	0	0	0	0	0	0	0	0
RVCr 47	Cell 23-2-4	G1-mKO2	0	0	0	0	0	0	0	0	0	0	0	0	0	0	0	0	0	0	0	0	0	0	0	0	0	0	0	0	0	0	0	0	0	0	0	0	0	0	0	0	0	0	0	0	0	0	0
		G2-Crimson	0	0	0	0	0	0	0	0	0	0	0	0	0	0	0	0	0	0	0	0	0	0	0	0	0	0	0	0	0	0	0	0	0	0	0	0	0	0	0	0	0	0	0	0	0	0	0
RVCr 47	Cell 23-2-3	G1-mKO2	0	0	0	0	0	0	0	0	0	0	0	0	0	0	0	0	0	0	0	0	0	0	0	0	0	0	0	0	0	0	0	0	0	0	0	0	0	0	0	0	0	0	0	0	0	0	0
		G2-Crimson	0	0	0	0	0	0	0	0	0	0	0	0	0	0	0	0	0	0	0	0	0	0	0	0	0	0	0	0	0	0	0	0	0	0	0	0	0	0	0	0	0	0	0	0	0	0	0
RVCr 47	Cell 23-2-3-2	G1-mKO2	0	0	0	0	0	0	0	0	0	0	0	0	0	0	0	0	0	0	0	0	0	0	0	0	0	0	0	0	0	0	0	0	0	0	0	0	0	0	0	0	0	0	0	0	0	0	0
		G2-Crimson	0	0	0	0	0	0	0	0	0	0	0	0	0	0	0	0	0	0	0	0	0	0	0	0	0	0	0	0	0	0	0	0	0	0	0	0	0	0	0	0	0	0	0	0	0	0	0
RVCr 47	Cell 23-2-2	G1-mKO2	0	0	0	0	0	0	0	0	0	0	0	0	0	0	0	0	0	0	0	0	0	0	0	0	0	0	0	0	0	0	0	0	0	0	0	0	0	0	0	0	0	0	0	0	0	0	0
		G2-Crimson	0	0	0	0	0	0	0	0	0	0	0	0	0	0	0	0	0	0	0	0	0	0	0	0	0	0	0	0	0	0	0	0	0	0	0	0	0	0	0	0	0	0	0	0	0	0	0
RVCr 47	Cell 23-2-2-3	G1-mKO2	0	0	0	0	0	0	0	0	0	0	0	0	0	0	0	0	0	0	0	0	0	0	0	0	0	0	0	0	0	0	0	0	0	0	0	0	0	0	0	0	0	0	0	0	0	0	0
		G2-Crimson	0	0	0	0	0	0	0	0	0	0	0	0	0	0	0	0	0	0	0	0	0	0	0	0	0	0	0	0	0	0	0	0	0	0	0	0	0	0	0	0	0	0	0	0	0	0	0
RVCr 47	Cell 23-2-2-2	G1-mKO2	0	0	0	0	0	0	0	0	0	0	0	0	0	0	0	0	0	0	0	0	0	0	0	0	0	0	0	0	0	0	0	0	0	0	0	0	0	0	0	0	0	0	0	0	0	0	0
		G2-Crimson	0	0	0	0	0	0	0	0	0	0	0	0	0	0	0	0	0	0	0	0	0	0	0	0	0	0	0	0	0	0	0	0	0	0	0	0	0	0	0	0	0	0	0	0	0	0	0
RVCr 47	Cell 23-2-2-2-2	G1-mKO2	0	0	0	0	0	0	0	0	0	0	0	0	0	0	0	0	0	0	0	0	0	0	0	0	0	0	0	0	0	0	0	0	0	0	0	0	0	0	0	0	0	0	0	0	0	0	0
		G2-Crimson	0	0	0	0	0	0	0	0	0	0	0	0	0	0	0	0	0	0	0	0	0	0	0	0	0	0	0	0	0	0	0	0	0	0	0	0	0	0	0	0	0	0	0	0	0	0	0
RVCr 47	Cell 24	G1-mKO2	14001	16230	17190	18201	18171	20058	20967	20994	23648	23967	24708	24510	26433	26481	24996	24447	24972	23808	23964	24090	21573	22257	19167	17769	15918	15150	13830	10983	9465	7056	8469	9540	7155	7527	7527	8940	8787	8598	7974	8307	8799	16938	12852	6468	3408	3390	2679
		G2-Crimson	15597	18291	19253	19847	17680	17683	18522	17711	22406	21726	23383	22598	28323	28438	27200	28205	32511	32148	36187	39114	38327	44832	42849	45520	47302	52249	54669	50951	51111	44907	51447	55324	48307	50330	49995	55995	56167	57620	56960	58986	61408	86553	79725	26068	10269	8879	6105
RVCr 47	Cell 24-5	G1-mKO2	0	0	0	0	0	0	0	0	0	0	0	0	0	0	0	0	0	0	0	0	0	0	0	0	0	0	0	0	0	0	0	0	0	0	0	0	0	0	0	0	0	0	0	0	0	0	0
		G2-Crimson	0	0	0	0	0	0	0	0	0	0	0	0	0	0	0	0	0	0	0	0	0	0	0	0	0	0	0	0	0	0	0	0	0	0	0	0	0	0	0	0	0	0	0	0	0	0	0
RVCr 47	Cell 24-4	G1-mKO2	0	0	0	0	0	0	0	0	0	0	0	0	0	0	0	0	0	0	0	0	0	0	0	0	0	0	0	0	0	0	0	0	0	0	0	0	0	0	0	0	0	0	0	0	0	0	0
		G2-Crimson	0	0	0	0	0	0	0	0	0	0	0	0	0	0	0	0	0	0	0	0	0	0	0	0	0	0	0	0	0	0	0	0	0	0	0	0	0	0	0	0	0	0	0	0	0	0	0
RVCr 47	Cell 24-4-2	G1-mKO2	0	0	0	0	0	0	0	0	0	0	0	0	0	0	0	0	0	0	0	0	0	0	0	0	0	0	0	0	0	0	0	0	0	0	0	0	0	0	0	0	0	0	0	0	0	0	0
		G2-Crimson	0	0	0	0	0	0	0	0	0	0	0	0	0	0	0	0	0	0	0	0	0	0	0	0	0	0	0	0	0	0	0	0	0	0	0	0	0	0	0	0	0	0	0	0	0	0	0
RVCr 47	Cell 24-3	G1-mKO2	0	0	0	0	0	0	0	0	0	0	0	0	0	0	0	0	0	0	0	0	0	0	0	0	0	0	0	0	0	0	0	0	0	0	0	0	0	0	0	0	0	0	0	0	0	0	0
		G2-Crimson	0	0	0	0	0	0	0	0	0	0	0	0	0	0	0	0	0	0	0	0	0	0	0	0	0	0	0	0	0	0	0	0	0	0	0	0	0	0	0	0	0	0	0	0	0	0	0
RVCr 47	Cell 24-3-3	G1-mKO2	0	0	0	0	0	0	0	0	0	0	0	0	0	0	0	0	0	0	0	0	0	0	0	0	0	0	0	0	0	0	0	0	0	0	0	0	0	0	0	0	0	0	0	0	0	0	0
		G2-Crimson	0	0	0	0	0	0	0	0	0	0	0	0	0	0	0	0	0	0	0	0	0	0	0	0	0	0	0	0	0	0	0	0	0	0	0	0	0	0	0	0	0	0	0	0	0	0	0
RVCr 47	Cell 24-3-2	G1-mKO2	0	0	0	0	0	0	0	0	0	0	0	0	0	0	0	0	0	0	0	0	0	0	0	0	0	0	0	0	0	0	0	0	0	0	0	0	0	0	0	0	0	0	0	0	0	0	0
		G2-Crimson	0	0	0	0	0	0	0	0	0	0	0	0	0	0	0	0	0	0	0	0	0	0	0	0	0	0	0	0	0	0	0	0	0	0	0	0	0	0	0	0	0	0	0	0	0	0	0
RVCr 47	Cell 24-2	G1-mKO2	0	0	0	0	0	0	0	0	0	0	0	0	0	0	0	0	0	0	0	0	0	0	0	0	0	0	0	0	0	0	0	0	0	0	0	0	0	0	0	0	0	0	0	8178	4845	2388	3483
		G2-Crimson	0	0	0	0	0	0	0	0	0	0	0	0	0	0	0	0	0	0	0	0	0	0	0	0	0	0	0	0	0	0	0	0	0	0	0	0	0	0	0	0	0	0	0	29231	12650	5397	7712
RVCr 47	Cell 24-2-5	G1-mKO2	0	0	0	0	0	0	0	0	0	0	0	0	0	0	0	0	0	0	0	0	0	0	0	0	0	0	0	0	0	0	0	0	0	0	0	0	0	0	0	0	0	0	0	0	0	0	0
		G2-Crimson	0	0	0	0	0	0	0	0	0	0	0	0	0	0	0	0	0	0	0	0	0	0	0	0	0	0	0	0	0	0	0	0	0	0	0	0	0	0	0	0	0	0	0	0	0	0	0
RVCr 47	Cell 24-2-4	G1-mKO2	0	0	0	0	0	0	0	0	0	0	0	0	0	0	0	0	0	0	0	0	0	0	0	0	0	0	0	0	0	0	0	0	0	0	0	0	0	0	0	0	0	0	0	0	0	0	0
		G2-Crimson	0	0	0	0	0	0	0	0	0	0	0	0	0	0	0	0	0	0	0	0	0	0	0	0	0	0	0	0	0	0	0	0	0	0	0	0	0	0	0	0	0	0	0	0	0	0	0
RVCr 47	Cell 24-2-3	G1-mKO2	0	0	0	0	0	0	0	0	0	0	0	0	0	0	0	0	0	0	0	0	0	0	0	0	0	0	0	0	0	0	0	0	0	0	0	0	0	0	0	0	0	0	0	0	0	0	0
		G2-Crimson	0	0	0	0	0	0	0	0	0	0	0	0	0	0	0	0	0	0	0	0	0	0	0	0	0	0	0	0	0	0	0	0	0	0	0	0	0	0	0	0	0	0	0	0	0	0	0
RVCr 47	Cell 24-2-3-2	G1-mKO2	0	0	0	0	0	0	0	0	0	0	0	0	0	0	0	0	0	0	0	0	0	0	0	0	0	0	0	0	0	0	0	0	0	0	0	0	0	0	0	0	0	0	0	0	0	0	0
		G2-Crimson	0	0	0	0	0	0	0	0	0	0	0	0	0	0	0	0	0	0	0	0	0	0	0	0	0	0	0	0	0	0	0	0	0	0	0	0	0	0	0	0	0	0	0	0	0	0	0
RVCr 47	Cell 24-2-2	G1-mKO2	0	0	0	0	0	0	0	0	0	0	0	0	0	0	0	0	0	0	0	0	0	0	0	0	0	0	0	0	0	0	0	0	0	0	0	0	0	0	0	0	0	0	0	0	0	0	0
		G2-Crimson	0	0	0	0	0	0	0	0	0	0	0	0	0	0	0	0	0	0	0	0	0	0	0	0	0	0	0	0	0	0	0	0	0	0	0	0	0	0	0	0	0	0	0	0	0	0	0
RVCr 47	Cell 24-2-2-3	G1-mKO2	0	0	0	0	0	0	0	0	0	0	0	0	0	0	0	0	0	0	0	0	0	0	0	0	0	0	0	0	0	0	0	0	0	0	0	0	0	0	0	0	0	0	0	0	0	0	0
		G2-Crimson	0	0	0	0	0	0	0	0	0	0	0	0	0	0	0	0	0	0	0	0	0	0	0	0	0	0	0	0	0	0	0	0	0	0	0	0	0	0	0	0	0	0	0	0	0	0	0
RVCr 47	Cell 24-2-2-2	G1-mKO2	0	0	0	0	0	0	0	0	0	0	0	0	0	0	0	0	0	0	0	0	0	0	0	0	0	0	0	0	0	0	0	0	0	0	0	0	0	0	0	0	0	0	0	0	0	0	0
		G2-Crimson	0	0	0	0	0	0	0	0	0	0	0	0	0	0	0	0	0	0	0	0	0	0	0	0	0	0	0	0	0	0	0	0	0	0	0	0	0	0	0	0	0	0	0	0	0	0	0
RVCr 47	Cell 24-2-2-2-2	G1-mKO2	0	0	0	0	0	0	0	0	0	0	0	0	0	0	0	0	0	0	0	0	0	0	0	0	0	0	0	0	0	0	0	0	0	0	0	0	0	0	0	0	0	0	0	0	0	0	0
		G2-Crimson	0	0	0	0	0	0	0	0	0	0	0	0	0	0	0	0	0	0	0	0	0	0	0	0	0	0	0	0	0	0	0	0	0	0	0	0	0	0	0	0	0	0	0	0	0	0	0
RVCr 47	Cell 25	G1-mKO2	10389	9999	11511	12465	13811	13878	15804	14949	15828	16863	17208	16680	16806	16512	15525	16824	14964	16005	13344	13749	12588	9537	9144	7560	6867	7452	8478	8937	7437	7371	7311	7488	6885	6735	7971	6606	9216	8790	7785	7062	7388	6486	11430	4983	5112	4029	2259
		G2-Crimson	10883	9821	11326	12020	12574	11663	14519	12502	13445	14837	15159	15315	15571	16610	16562	21295	19782	24367	20884	26656	28135	24851	28074	28395	27503	29218	33176	35723	30902	31453	32358	33378	32158	32041	36620	33541	42632	41525	40055	38460	40784	38883	51365	19286	13157	9351	5357
RVCr 47	Cell 25-5	G1-mKO2	0	0	0	0	0	0	0	0	0	0	0	0	0	0	0	0	0	0	0	0	0	0	0	0	0	0	0	0	0	0	0	0	0	0	0	0	0	0	0	0	0	0	0	0	0	0	0
		G2-Crimson	0	0	0	0	0	0	0	0	0	0	0	0	0	0	0	0	0	0	0	0	0	0	0	0	0	0	0	0	0	0	0	0	0	0	0	0	0	0	0	0	0	0	0	0	0	0	0
RVCr 47	Cell 25-4	G1-mKO2	0	0	0	0	0	0	0	0	0	0	0	0	0	0	0	0	0	0	0	0	0	0	0	0	0	0	0	0	0	0	0	0	0	0	0	0	0	0	0	0	0	0	0	0	0	0	0
		G2-Crimson	0	0	0	0	0	0	0	0	0	0	0	0	0	0	0	0	0	0	0	0	0	0	0	0	0	0	0	0	0	0	0	0	0	0	0	0	0	0	0	0	0	0	0	0	0	0	0
RVCr 47	Cell 25-4-2	G1-mKO2	0	0	0	0	0	0	0	0	0	0	0	0	0	0	0	0	0	0	0	0	0	0	0	0	0	0	0	0	0	0	0	0	0	0	0	0	0	0	0	0	0	0	0	0	0	0	0
		G2-Crimson	0	0	0	0	0	0	0	0	0	0	0	0	0	0	0	0	0	0	0	0	0	0	0	0	0	0	0	0	0	0	0	0	0	0	0	0	0	0	0	0	0	0	0	0	0	0	0
RVCr 47	Cell 25-3	G1-mKO2	0	0	0	0	0	0	0	0	0	0	0	0	0	0	0	0	0	0	0	0	0	0	0	0	0	0	0	0	0	0	0	0	0	0	0	0	0	0	0	0	0	0	0	0	0	0	0
		G2-Crimson	0	0	0	0	0	0	0	0	0	0	0	0	0	0	0	0	0	0	0	0	0	0	0	0	0	0	0	0	0	0	0	0	0	0	0	0	0	0	0	0	0	0	0	0	0	0	0
RVCr 47	Cell 25-3-3	G1-mKO2	0	0	0	0	0	0	0	0	0	0	0	0	0	0	0	0	0	0	0	0	0	0	0	0	0	0	0	0	0	0	0	0	0	0	0	0	0	0	0	0	0	0	0	0	0	0	0
		G2-Crimson	0	0	0	0	0	0	0	0	0	0	0	0	0	0	0	0	0	0	0	0	0	0	0	0	0	0	0	0	0	0	0	0	0	0	0	0	0	0	0	0	0	0	0	0	0	0	0
RVCr 47	Cell 25-3-2	G1-mKO2	0	0	0	0	0	0	0	0	0	0	0	0	0	0	0	0	0	0	0	0	0	0	0	0	0	0	0	0	0	0	0	0	0	0	0	0	0	0	0	0	0	0	0	0	0	0	0
		G2-Crimson	0	0	0	0	0	0	0	0	0	0	0	0	0	0	0	0	0	0	0	0	0	0	0	0	0	0	0	0	0	0	0	0	0	0	0	0	0	0	0	0	0	0	0	0	0	0	0
RVCr 47	Cell 25-3-2-2	G1-mKO2	0	0	0	0	0	0	0	0	0	0	0	0	0	0	0	0	0	0	0	0	0	0	0	0	0	0	0	0	0	0	0	0	0	0	0	0	0	0	0	0	0	0	0	0	0	0	0
		G2-Crimson	0	0	0	0	0	0	0	0	0	0	0	0	0	0	0	0	0	0	0	0	0	0	0	0	0	0	0	0	0	0	0	0	0	0	0	0	0	0	0	0	0	0	0	0	0	0	0
RVCr 47	Cell 25-2	G1-mKO2	0	0	0	0	0	0	0	0	0	0	0	0	0	0	0	0	0	0	0	0	0	0	0	0	0	0	0	0	0	0	0	0	0	0	0	0	0	0	0	0	0	0	0	4317	4884	3522	1992
		G2-Crimson	0	0	0	0	0	0	0	0	0	0	0	0	0	0	0	0	0	0	0	0	0	0	0	0	0	0	0	0	0	0	0	0	0	0	0	0	0	0	0	0	0	0	0	15596	12346	7819	4214
RVCr 47	Cell 25-2-4	G1-mKO2	0	0	0	0	0	0	0	0	0	0	0	0	0	0	0	0	0	0	0	0	0	0	0	0	0	0	0	0	0	0	0	0	0	0	0	0	0	0	0	0	0	0	0	0	0	0	0
		G2-Crimson	0	0	0	0	0	0	0	0	0	0	0	0	0	0	0	0	0	0	0	0	0	0	0	0	0	0	0	0	0	0	0	0	0	0	0	0	0	0	0	0	0	0	0	0	0	0	0
RVCr 47	Cell 25-2-3	G1-mKO2	0	0	0	0	0	0	0	0	0	0	0	0	0	0	0	0	0	0	0	0	0	0	0	0	0	0	0	0	0	0	0	0	0	0	0	0	0	0	0	0	0	0	0	0	0	0	0
		G2-Crimson	0	0	0	0	0	0	0	0	0	0	0	0	0	0	0	0	0	0	0	0	0	0	0	0	0	0	0	0	0	0	0	0	0	0	0	0	0	0	0	0	0	0	0	0	0	0	0
RVCr 47	Cell 25-2-3-2	G1-mKO2	0	0	0	0	0	0	0	0	0	0	0	0	0	0	0	0	0	0	0	0	0	0	0	0	0	0	0	0	0	0	0	0	0	0	0	0	0	0	0	0	0	0	0	0	0	0	0
		G2-Crimson	0	0	0	0	0	0	0	0	0	0	0	0	0	0	0	0	0	0	0	0	0	0	0	0	0	0	0	0	0	0	0	0	0	0	0	0	0	0	0	0	0	0	0	0	0	0	0
RVCr 47	Cell 25-2-2	G1-mKO2	0	0	0	0	0	0	0	0	0	0	0	0	0	0	0	0	0	0	0	0	0	0	0	0	0	0	0	0	0	0	0	0	0	0	0	0	0	0	0	0	0	0	0	0	0	0	0
		G2-Crimson	0	0	0	0	0	0	0	0	0	0	0	0	0	0	0	0	0	0	0	0	0	0	0	0	0	0	0	0	0	0	0	0	0	0	0	0	0	0	0	0	0	0	0	0	0	0	0
RVCr 47	Cell 25-2-2-3	G1-mKO2	0	0	0	0	0	0	0	0	0	0	0	0	0	0	0	0	0	0	0	0	0	0	0	0	0	0	0	0	0	0	0	0	0	0	0	0	0	0	0	0	0	0	0	0	0	0	0
		G2-Crimson	0	0	0	0	0	0	0	0	0	0	0	0	0	0	0	0	0	0	0	0	0	0	0	0	0	0	0	0	0	0	0	0	0	0	0	0	0	0	0	0	0	0	0	0	0	0	0
RVCr 47	Cell 25-2-2-2	G1-mKO2	0	0	0	0	0	0	0	0	0	0	0	0	0	0	0	0	0	0	0	0	0	0	0	0	0	0	0	0	0	0	0	0	0	0	0	0	0	0	0	0	0	0	0	0	0	0	0
		G2-Crimson	0	0	0	0	0	0	0	0	0	0	0	0	0	0	0	0	0	0	0	0	0	0	0	0	0	0	0	0	0	0	0	0	0	0	0	0	0	0	0	0	0	0	0	0	0	0	0
RVCr 47	Cell 25-2-2-2-2	G1-mKO2	0	0	0	0	0	0	0	0	0	0	0	0	0	0	0	0	0	0	0	0	0	0	0	0	0	0	0	0	0	0	0	0	0	0	0	0	0	0	0	0	0	0	0	0	0	0	0
		G2-Crimson	0	0	0	0	0	0	0	0	0	0	0	0	0	0	0	0	0	0	0	0	0	0	0	0	0	0	0	0	0	0	0	0	0	0	0	0	0	0	0	0	0	0	0	0	0	0	0
RVCr 47	Cell 26	G1-mKO2	9582	8754	8685	8547	10122	6876	7158	7092	7977	7677	7560	7503	6780	9378	7125	9216	6759	8970	6822	7413	4926	7167	6225	5958	8604	7533	6864	8529	8259	8895	6516	6510	6723	8526	10425	9183	9450	8427	7518	11274	11184	8730	10410	8259	8877	9660	8040
		G2-Crimson	12765	11933	12608	13663	18407	14064	16322	17726	20839	21030	20701	21205	19294	25312	20462	25292	20582	25596	20857	22059	16763	22271	20424	19145	25798	23494	22137	25852	26201	27046	22521	23062	23087	27286	32145	29539	29596	26818	25266	34675	34404	29014	34310	29364	30458	32537	30498
RVCr 47	Cell 26-3	G1-mKO2	0	0	0	0	0	0	0	0	0	0	0	0	0	0	0	0	0	0	0	0	0	0	0	0	0	0	0	0	0	0	0	0	0	0	0	0	0	0	0	0	0	0	0	0	0	0	0
		G2-Crimson	0	0	0	0	0	0	0	0	0	0	0	0	0	0	0	0	0	0	0	0	0	0	0	0	0	0	0	0	0	0	0	0	0	0	0	0	0	0	0	0	0	0	0	0	0	0	0
RVCr 47	Cell 26-2	G1-mKO2	0	0	0	0	0	0	0	0	0	0	0	0	0	0	0	0	0	0	0	0	0	0	0	0	0	0	0	0	0	0	0	0	0	0	0	0	0	0	0	0	0	0	0	0	0	0	0
		G2-Crimson	0	0	0	0	0	0	0	0	0	0	0	0	0	0	0	0	0	0	0	0	0	0	0	0	0	0	0	0	0	0	0	0	0	0	0	0	0	0	0	0	0	0	0	0	0	0	0
RVCr 47	Cell 27	G1-mKO2	7068	8643	7884	8658	10950	9609	10248	11907	13503	14400	13632	13884	14808	15393	14487	16188	15183	15690	15621	14241	11976	12651	11913	11820	11247	10752	8325	7776	7281	8511	7386	8223	6282	6645	7161	7362	6906	6651	7281	8484	6588	6666	11031	9522	3285	2754	2313
		G2-Crimson	8316	11047	8667	9304	12820	9438	9361	11704	12983	13864	12298	12782	14439	16211	14653	18985	18322	21321	22360	21592	19145	23195	24355	27868	29224	31104	28252	29130	30625	35610	33275	35736	30707	32597	34267	35157	34879	34690	37666	41539	37366	38516	47836	39049	9255	6307	4930
RVCr 47	Cell 27-5	G1-mKO2	0	0	0	0	0	0	0	0	0	0	0	0	0	0	0	0	0	0	0	0	0	0	0	0	0	0	0	0	0	0	0	0	0	0	0	0	0	0	0	0	0	0	0	0	0	0	0
		G2-Crimson	0	0	0	0	0	0	0	0	0	0	0	0	0	0	0	0	0	0	0	0	0	0	0	0	0	0	0	0	0	0	0	0	0	0	0	0	0	0	0	0	0	0	0	0	0	0	0
RVCr 47	Cell 27-4	G1-mKO2	0	0	0	0	0	0	0	0	0	0	0	0	0	0	0	0	0	0	0	0	0	0	0	0	0	0	0	0	0	0	0	0	0	0	0	0	0	0	0	0	0	0	0	0	0	0	0
		G2-Crimson	0	0	0	0	0	0	0	0	0	0	0	0	0	0	0	0	0	0	0	0	0	0	0	0	0	0	0	0	0	0	0	0	0	0	0	0	0	0	0	0	0	0	0	0	0	0	0
RVCr 47	Cell 27-4-2	G1-mKO2	0	0	0	0	0	0	0	0	0	0	0	0	0	0	0	0	0	0	0	0	0	0	0	0	0	0	0	0	0	0	0	0	0	0	0	0	0	0	0	0	0	0	0	0	0	0	0
		G2-Crimson	0	0	0	0	0	0	0	0	0	0	0	0	0	0	0	0	0	0	0	0	0	0	0	0	0	0	0	0	0	0	0	0	0	0	0	0	0	0	0	0	0	0	0	0	0	0	0
RVCr 47	Cell 27-3	G1-mKO2	0	0	0	0	0	0	0	0	0	0	0	0	0	0	0	0	0	0	0	0	0	0	0	0	0	0	0	0	0	0	0	0	0	0	0	0	0	0	0	0	0	0	0	0	0	0	0
		G2-Crimson	0	0	0	0	0	0	0	0	0	0	0	0	0	0	0	0	0	0	0	0	0	0	0	0	0	0	0	0	0	0	0	0	0	0	0	0	0	0	0	0	0	0	0	0	0	0	0
RVCr 47	Cell 27-3-3	G1-mKO2	0	0	0	0	0	0	0	0	0	0	0	0	0	0	0	0	0	0	0	0	0	0	0	0	0	0	0	0	0	0	0	0	0	0	0	0	0	0	0	0	0	0	0	0	0	0	0
		G2-Crimson	0	0	0	0	0	0	0	0	0	0	0	0	0	0	0	0	0	0	0	0	0	0	0	0	0	0	0	0	0	0	0	0	0	0	0	0	0	0	0	0	0	0	0	0	0	0	0
RVCr 47	Cell 27-3-2	G1-mKO2	0	0	0	0	0	0	0	0	0	0	0	0	0	0	0	0	0	0	0	0	0	0	0	0	0	0	0	0	0	0	0	0	0	0	0	0	0	0	0	0	0	0	0	0	0	0	0
		G2-Crimson	0	0	0	0	0	0	0	0	0	0	0	0	0	0	0	0	0	0	0	0	0	0	0	0	0	0	0	0	0	0	0	0	0	0	0	0	0	0	0	0	0	0	0	0	0	0	0
RVCr 47	Cell 27-2	G1-mKO2	0	0	0	0	0	0	0	0	0	0	0	0	0	0	0	0	0	0	0	0	0	0	0	0	0	0	0	0	0	0	0	0	0	0	0	0	0	0	0	0	0	0	0	0	4191	3531	2649
		G2-Crimson	0	0	0	0	0	0	0	0	0	0	0	0	0	0	0	0	0	0	0	0	0	0	0	0	0	0	0	0	0	0	0	0	0	0	0	0	0	0	0	0	0	0	0	0	11082	8226	5625
RVCr 47	Cell 28	G1-mKO2	28047	26790	27516	27378	26808	26937	27678	27822	28260	29870	29111	29628	30666	31881	31596	31287	32091	33735	33096	34479	35682	36372	37335	37041	37080	37551	38943	39729	38619	38634	40599	39837	40518	40926	43365	42174	43380	43593	44022	45099	45777	46488	46749	46458	47217	47097	46356
		G2-Crimson	14418	13172	13580	13214	12367	12502	12499	12536	12559	13812	13063	13031	13265	13275	12631	11766	12441	12929	12581	13318	13153	13871	14838	14049	13365	13446	14448	13971	13386	12570	13974	12486	13136	13293	14575	13290	13200	13644	13758	14286	14280	15279	14671	14258	14948	14318	14084
RVCr 47	Cell 29	G1-mKO2	7566	6954	7631	7731	8838	9009	9969	11040	10992	11961	12975	12639	13845	13950	14598	16047	15126	15771	15765	16746	15282	15336	14138	13143	12588	10398	12096	8580	7569	7920	6465	6300	4776	6471	5883	6342	6972	6189	4593	5259	5859	5586	6051	5637	8064	5325	5331
		G2-Crimson	9084	7118	7784	7256	8140	7101	7569	8750	6884	7702	8481	7598	8317	8054	9553	11931	11279	13261	13789	16536	15344	17505	17583	17514	19476	18107	25539	21607	23393	26444	23997	24025	19884	24961	23723	25386	27372	24795	21210	22589	25025	24494	26334	25465	31963	24532	25721
RVCr 47	Cell 29-5	G1-mKO2	0	0	0	0	0	0	0	0	0	0	0	0	0	0	0	0	0	0	0	0	0	0	0	0	0	0	0	0	0	0	0	0	0	0	0	0	0	0	0	0	0	0	0	0	0	0	0
		G2-Crimson	0	0	0	0	0	0	0	0	0	0	0	0	0	0	0	0	0	0	0	0	0	0	0	0	0	0	0	0	0	0	0	0	0	0	0	0	0	0	0	0	0	0	0	0	0	0	0
RVCr 47	Cell 29-4	G1-mKO2	0	0	0	0	0	0	0	0	0	0	0	0	0	0	0	0	0	0	0	0	0	0	0	0	0	0	0	0	0	0	0	0	0	0	0	0	0	0	0	0	0	0	0	0	0	0	0
		G2-Crimson	0	0	0	0	0	0	0	0	0	0	0	0	0	0	0	0	0	0	0	0	0	0	0	0	0	0	0	0	0	0	0	0	0	0	0	0	0	0	0	0	0	0	0	0	0	0	0
RVCr 47	Cell 29-4-2	G1-mKO2	0	0	0	0	0	0	0	0	0	0	0	0	0	0	0	0	0	0	0	0	0	0	0	0	0	0	0	0	0	0	0	0	0	0	0	0	0	0	0	0	0	0	0	0	0	0	0
		G2-Crimson	0	0	0	0	0	0	0	0	0	0	0	0	0	0	0	0	0	0	0	0	0	0	0	0	0	0	0	0	0	0	0	0	0	0	0	0	0	0	0	0	0	0	0	0	0	0	0
RVCr 47	Cell 29-3	G1-mKO2	0	0	0	0	0	0	0	0	0	0	0	0	0	0	0	0	0	0	0	0	0	0	0	0	0	0	0	0	0	0	0	0	0	0	0	0	0	0	0	0	0	0	0	0	0	0	0
		G2-Crimson	0	0	0	0	0	0	0	0	0	0	0	0	0	0	0	0	0	0	0	0	0	0	0	0	0	0	0	0	0	0	0	0	0	0	0	0	0	0	0	0	0	0	0	0	0	0	0
RVCr 47	Cell 29-3-3	G1-mKO2	0	0	0	0	0	0	0	0	0	0	0	0	0	0	0	0	0	0	0	0	0	0	0	0	0	0	0	0	0	0	0	0	0	0	0	0	0	0	0	0	0	0	0	0	0	0	0
		G2-Crimson	0	0	0	0	0	0	0	0	0	0	0	0	0	0	0	0	0	0	0	0	0	0	0	0	0	0	0	0	0	0	0	0	0	0	0	0	0	0	0	0	0	0	0	0	0	0	0
RVCr 47	Cell 29-3-2	G1-mKO2	0	0	0	0	0	0	0	0	0	0	0	0	0	0	0	0	0	0	0	0	0	0	0	0	0	0	0	0	0	0	0	0	0	0	0	0	0	0	0	0	0	0	0	0	0	0	0
		G2-Crimson	0	0	0	0	0	0	0	0	0	0	0	0	0	0	0	0	0	0	0	0	0	0	0	0	0	0	0	0	0	0	0	0	0	0	0	0	0	0	0	0	0	0	0	0	0	0	0
RVCr 47	Cell 29-3-2-2	G1-mKO2	0	0	0	0	0	0	0	0	0	0	0	0	0	0	0	0	0	0	0	0	0	0	0	0	0	0	0	0	0	0	0	0	0	0	0	0	0	0	0	0	0	0	0	0	0	0	0
		G2-Crimson	0	0	0	0	0	0	0	0	0	0	0	0	0	0	0	0	0	0	0	0	0	0	0	0	0	0	0	0	0	0	0	0	0	0	0	0	0	0	0	0	0	0	0	0	0	0	0
RVCr 47	Cell 29-2	G1-mKO2	0	0	0	0	0	0	0	0	0	0	0	0	0	0	0	0	0	0	0	0	0	0	0	0	0	0	0	0	0	0	0	0	0	0	0	0	0	0	0	0	0	0	0	0	0	0	0
		G2-Crimson	0	0	0	0	0	0	0	0	0	0	0	0	0	0	0	0	0	0	0	0	0	0	0	0	0	0	0	0	0	0	0	0	0	0	0	0	0	0	0	0	0	0	0	0	0	0	0
RVCr 47	Cell 29-2-4	G1-mKO2	0	0	0	0	0	0	0	0	0	0	0	0	0	0	0	0	0	0	0	0	0	0	0	0	0	0	0	0	0	0	0	0	0	0	0	0	0	0	0	0	0	0	0	0	0	0	0
		G2-Crimson	0	0	0	0	0	0	0	0	0	0	0	0	0	0	0	0	0	0	0	0	0	0	0	0	0	0	0	0	0	0	0	0	0	0	0	0	0	0	0	0	0	0	0	0	0	0	0
RVCr 47	Cell 29-2-3	G1-mKO2	0	0	0	0	0	0	0	0	0	0	0	0	0	0	0	0	0	0	0	0	0	0	0	0	0	0	0	0	0	0	0	0	0	0	0	0	0	0	0	0	0	0	0	0	0	0	0
		G2-Crimson	0	0	0	0	0	0	0	0	0	0	0	0	0	0	0	0	0	0	0	0	0	0	0	0	0	0	0	0	0	0	0	0	0	0	0	0	0	0	0	0	0	0	0	0	0	0	0
RVCr 47	Cell 29-2-3-2	G1-mKO2	0	0	0	0	0	0	0	0	0	0	0	0	0	0	0	0	0	0	0	0	0	0	0	0	0	0	0	0	0	0	0	0	0	0	0	0	0	0	0	0	0	0	0	0	0	0	0
		G2-Crimson	0	0	0	0	0	0	0	0	0	0	0	0	0	0	0	0	0	0	0	0	0	0	0	0	0	0	0	0	0	0	0	0	0	0	0	0	0	0	0	0	0	0	0	0	0	0	0
RVCr 47	Cell 29-2-2	G1-mKO2	0	0	0	0	0	0	0	0	0	0	0	0	0	0	0	0	0	0	0	0	0	0	0	0	0	0	0	0	0	0	0	0	0	0	0	0	0	0	0	0	0	0	0	0	0	0	0
		G2-Crimson	0	0	0	0	0	0	0	0	0	0	0	0	0	0	0	0	0	0	0	0	0	0	0	0	0	0	0	0	0	0	0	0	0	0	0	0	0	0	0	0	0	0	0	0	0	0	0
RVCr 47	Cell 29-2-2-3	G1-mKO2	0	0	0	0	0	0	0	0	0	0	0	0	0	0	0	0	0	0	0	0	0	0	0	0	0	0	0	0	0	0	0	0	0	0	0	0	0	0	0	0	0	0	0	0	0	0	0
		G2-Crimson	0	0	0	0	0	0	0	0	0	0	0	0	0	0	0	0	0	0	0	0	0	0	0	0	0	0	0	0	0	0	0	0	0	0	0	0	0	0	0	0	0	0	0	0	0	0	0
RVCr 47	Cell 29-2-2-2	G1-mKO2	0	0	0	0	0	0	0	0	0	0	0	0	0	0	0	0	0	0	0	0	0	0	0	0	0	0	0	0	0	0	0	0	0	0	0	0	0	0	0	0	0	0	0	0	0	0	0
		G2-Crimson	0	0	0	0	0	0	0	0	0	0	0	0	0	0	0	0	0	0	0	0	0	0	0	0	0	0	0	0	0	0	0	0	0	0	0	0	0	0	0	0	0	0	0	0	0	0	0
RVCr 47	Cell 29-2-2-2-2	G1-mKO2	0	0	0	0	0	0	0	0	0	0	0	0	0	0	0	0	0	0	0	0	0	0	0	0	0	0	0	0	0	0	0	0	0	0	0	0	0	0	0	0	0	0	0	0	0	0	0
		G2-Crimson	0	0	0	0	0	0	0	0	0	0	0	0	0	0	0	0	0	0	0	0	0	0	0	0	0	0	0	0	0	0	0	0	0	0	0	0	0	0	0	0	0	0	0	0	0	0	0
RVCr 47	Cell 30	G1-mKO2	11469	10770	10887	10917	11415	21711	16500	6363	6594	4698	4695	3279	5163	4050	4701	4794	5886	6204	7065	7101	8502	9192	10131	9669	11031	11865	12654	13422	13704	14388	14187	15225	14577	13905	14219	12881	11064	10908	9657	8562	7161	7503	6762	6570	6957	7652	6462
		G2-Crimson	38500	37488	37884	38421	39768	58751	49195	16138	12631	8332	8413	5855	9091	6491	7334	7054	8508	8728	9293	8481	10045	9833	10897	9116	9818	10782	10590	10598	9967	10124	9636	10420	10323	9858	11480	11455	10911	12836	13833	14883	15135	16597	16067	15025	16439	17808	16408
RVCr 47	Cell 30-5	G1-mKO2	0	0	0	0	0	0	0	0	0	0	0	0	0	0	0	0	0	0	0	0	0	0	0	0	0	0	0	0	0	0	0	0	0	0	0	0	0	0	0	0	0	0	0	0	0	0	0
		G2-Crimson	0	0	0	0	0	0	0	0	0	0	0	0	0	0	0	0	0	0	0	0	0	0	0	0	0	0	0	0	0	0	0	0	0	0	0	0	0	0	0	0	0	0	0	0	0	0	0
RVCr 47	Cell 30-4	G1-mKO2	0	0	0	0	0	0	0	0	0	0	0	0	0	0	0	0	0	0	0	0	0	0	0	0	0	0	0	0	0	0	0	0	0	0	0	0	0	0	0	0	0	0	0	0	0	0	0
		G2-Crimson	0	0	0	0	0	0	0	0	0	0	0	0	0	0	0	0	0	0	0	0	0	0	0	0	0	0	0	0	0	0	0	0	0	0	0	0	0	0	0	0	0	0	0	0	0	0	0
RVCr 47	Cell 30-4-2	G1-mKO2	0	0	0	0	0	0	0	0	0	0	0	0	0	0	0	0	0	0	0	0	0	0	0	0	0	0	0	0	0	0	0	0	0	0	0	0	0	0	0	0	0	0	0	0	0	0	0
		G2-Crimson	0	0	0	0	0	0	0	0	0	0	0	0	0	0	0	0	0	0	0	0	0	0	0	0	0	0	0	0	0	0	0	0	0	0	0	0	0	0	0	0	0	0	0	0	0	0	0
RVCr 47	Cell 30-3	G1-mKO2	0	0	0	0	0	0	0	0	0	0	0	0	0	0	0	0	0	0	0	0	0	0	0	0	0	0	0	0	0	0	0	0	0	0	0	0	0	0	0	0	0	0	0	0	0	0	0
		G2-Crimson	0	0	0	0	0	0	0	0	0	0	0	0	0	0	0	0	0	0	0	0	0	0	0	0	0	0	0	0	0	0	0	0	0	0	0	0	0	0	0	0	0	0	0	0	0	0	0
RVCr 47	Cell 30-3-3	G1-mKO2	0	0	0	0	0	0	0	0	0	0	0	0	0	0	0	0	0	0	0	0	0	0	0	0	0	0	0	0	0	0	0	0	0	0	0	0	0	0	0	0	0	0	0	0	0	0	0
		G2-Crimson	0	0	0	0	0	0	0	0	0	0	0	0	0	0	0	0	0	0	0	0	0	0	0	0	0	0	0	0	0	0	0	0	0	0	0	0	0	0	0	0	0	0	0	0	0	0	0
RVCr 47	Cell 30-3-2	G1-mKO2	0	0	0	0	0	0	0	0	0	0	0	0	0	0	0	0	0	0	0	0	0	0	0	0	0	0	0	0	0	0	0	0	0	0	0	0	0	0	0	0	0	0	0	0	0	0	0
		G2-Crimson	0	0	0	0	0	0	0	0	0	0	0	0	0	0	0	0	0	0	0	0	0	0	0	0	0	0	0	0	0	0	0	0	0	0	0	0	0	0	0	0	0	0	0	0	0	0	0
RVCr 47	Cell 30-3-2-2	G1-mKO2	0	0	0	0	0	0	0	0	0	0	0	0	0	0	0	0	0	0	0	0	0	0	0	0	0	0	0	0	0	0	0	0	0	0	0	0	0	0	0	0	0	0	0	0	0	0	0
		G2-Crimson	0	0	0	0	0	0	0	0	0	0	0	0	0	0	0	0	0	0	0	0	0	0	0	0	0	0	0	0	0	0	0	0	0	0	0	0	0	0	0	0	0	0	0	0	0	0	0
RVCr 47	Cell 30-2	G1-mKO2	0	0	0	0	0	0	0	9633	8259	5976	4473	5028	4872	5148	5979	6429	6183	5754	6921	7242	8622	8724	8718	8958	9699	10002	10305	10509	11376	11358	10284	10332	10782	9774	7845	7083	6333	5559	6462	5664	6273	6219	6066	6816	7095	7146	6306
		G2-Crimson	0	0	0	0	0	0	0	22454	15618	11132	7954	9114	8683	8974	10148	11026	9884	8595	10367	10009	12001	10938	10177	9521	10499	10354	10012	10180	11297	11530	9990	11182	13422	13260	11524	12544	13404	13741	16725	16129	17668	18626	18513	20696	21440	22311	20518
RVCr 47	Cell 30-2-3	G1-mKO2	0	0	0	0	0	0	0	0	0	0	0	0	0	0	0	0	0	0	0	0	0	0	0	0	0	0	0	0	0	0	0	0	0	0	0	0	0	0	0	0	0	0	0	0	0	0	0
		G2-Crimson	0	0	0	0	0	0	0	0	0	0	0	0	0	0	0	0	0	0	0	0	0	0	0	0	0	0	0	0	0	0	0	0	0	0	0	0	0	0	0	0	0	0	0	0	0	0	0
RVCr 47	Cell 30-2-2	G1-mKO2	0	0	0	0	0	0	0	0	0	0	0	0	0	0	0	0	0	0	0	0	0	0	0	0	0	0	0	0	0	0	0	0	0	0	0	0	0	0	0	0	0	0	0	0	0	0	0
		G2-Crimson	0	0	0	0	0	0	0	0	0	0	0	0	0	0	0	0	0	0	0	0	0	0	0	0	0	0	0	0	0	0	0	0	0	0	0	0	0	0	0	0	0	0	0	0	0	0	0
RVCr 47	Cell 31	G1-mKO2	33090	32982	33387	34101	33924	35229	32580	33339	32913	33612	33210	33672	32850	31985	34167	34428	35136	32067	32034	32817	34077	33411	32460	34356	34839	35721	36189	36369	37179	38691	39567	37806	38628	38286	40101	39621	40860	40662	40242	40656	41622	41202	39903	41604	42933	43056	43686
		G2-Crimson	11752	12080	12091	11533	11027	11680	10400	11457	11202	11762	12151	11989	11796	11491	13412	12440	14264	11960	12803	13512	14328	14091	12903	13558	13242	12880	13023	12851	13524	14478	15106	13472	13529	13364	14383	13805	15127	14959	13864	14498	15423	14807	13497	14607	16198	16250	16607
RVCr 47	Cell 32	G1-mKO2	9654	10632	10449	8442	7215	7800	7818	6648	6240	5262	5208	3996	4419	5676	5079	7014	6006	5922	5283	6234	5805	6579	5595	5868	5949	5274	4509	5118	5784	6318	4728	5850	6069	5898	6072	4845	5988	4938	6141	7401	5853	7034	6132	6441	6795	7323	7860
		G2-Crimson	9379	11716	12722	10468	9127	11416	12609	11447	11970	10671	11099	8792	10193	12702	11636	16418	13790	14012	12672	14793	13846	15734	13251	13967	14409	12985	11356	12316	14395	15870	12034	14705	15416	14888	15884	12798	15018	13244	16124	19157	15398	18307	16437	16940	18426	18928	21049
RVCr 47	Cell 32-2	G1-mKO2	0	0	0	0	0	0	0	0	0	0	0	0	0	0	0	0	0	0	0	0	0	0	0	0	0	0	0	0	0	0	0	0	0	0	0	0	0	0	0	0	0	0	0	0	0	0	0
		G2-Crimson	0	0	0	0	0	0	0	0	0	0	0	0	0	0	0	0	0	0	0	0	0	0	0	0	0	0	0	0	0	0	0	0	0	0	0	0	0	0	0	0	0	0	0	0	0	0	0
RVCr 47	Cell 32-2	G1-mKO2	0	0	0	0	0	0	0	0	0	0	0	0	0	0	0	0	0	0	0	0	0	0	0	0	0	0	0	0	0	0	0	0	0	0	0	0	0	0	0	0	0	0	0	0	0	0	0
		G2-Crimson	0	0	0	0	0	0	0	0	0	0	0	0	0	0	0	0	0	0	0	0	0	0	0	0	0	0	0	0	0	0	0	0	0	0	0	0	0	0	0	0	0	0	0	0	0	0	0
RVCr 47	Cell 33	G1-mKO2	4593	5361	5178	3804	5742	6804	4848	5967	7932	7545	8847	8877	10362	10866	10845	12042	13527	13350	14697	15597	15912	17298	16929	17217	17361	16617	17121	17316	15912	16088	16041	14802	15642	14103	13773	11832	11622	7872	8196	3291	2982	5220	5217	5157	5316	4737	8529
		G2-Crimson	7267	7770	7231	4824	7582	8381	4606	5342	7634	6349	7364	6717	7580	7527	6644	7484	8037	7599	8510	8975	9441	10687	10446	10821	11026	10730	11820	12702	11748	12588	13849	14172	16547	15950	18012	16967	18386	14350	17176	6899	6698	12574	12879	12916	13898	12231	21458
RVCr 47	Cell 33-5	G1-mKO2	0	0	0	0	0	0	0	0	0	0	0	0	0	0	0	0	0	0	0	0	0	0	0	0	0	0	0	0	0	0	0	0	0	0	0	0	0	0	0	0	0	0	0	0	0	0	0
		G2-Crimson	0	0	0	0	0	0	0	0	0	0	0	0	0	0	0	0	0	0	0	0	0	0	0	0	0	0	0	0	0	0	0	0	0	0	0	0	0	0	0	0	0	0	0	0	0	0	0
RVCr 47	Cell 33-4	G1-mKO2	0	0	0	0	0	0	0	0	0	0	0	0	0	0	0	0	0	0	0	0	0	0	0	0	0	0	0	0	0	0	0	0	0	0	0	0	0	0	0	0	0	0	0	0	0	0	0
		G2-Crimson	0	0	0	0	0	0	0	0	0	0	0	0	0	0	0	0	0	0	0	0	0	0	0	0	0	0	0	0	0	0	0	0	0	0	0	0	0	0	0	0	0	0	0	0	0	0	0
RVCr 47	Cell 33-3	G1-mKO2	0	0	0	0	0	0	0	0	0	0	0	0	0	0	0	0	0	0	0	0	0	0	0	0	0	0	0	0	0	0	0	0	0	0	0	0	0	0	0	0	0	0	0	0	0	0	0
		G2-Crimson	0	0	0	0	0	0	0	0	0	0	0	0	0	0	0	0	0	0	0	0	0	0	0	0	0	0	0	0	0	0	0	0	0	0	0	0	0	0	0	0	0	0	0	0	0	0	0
RVCr 47	Cell 33-3-2	G1-mKO2	0	0	0	0	0	0	0	0	0	0	0	0	0	0	0	0	0	0	0	0	0	0	0	0	0	0	0	0	0	0	0	0	0	0	0	0	0	0	0	0	0	0	0	0	0	0	0
		G2-Crimson	0	0	0	0	0	0	0	0	0	0	0	0	0	0	0	0	0	0	0	0	0	0	0	0	0	0	0	0	0	0	0	0	0	0	0	0	0	0	0	0	0	0	0	0	0	0	0
RVCr 47	Cell 33-2	G1-mKO2	0	0	0	0	0	0	0	0	0	0	0	0	0	0	0	0	0	0	0	0	0	0	0	0	0	0	0	0	0	0	0	0	0	0	0	0	0	0	0	0	0	0	0	0	0	0	0
		G2-Crimson	0	0	0	0	0	0	0	0	0	0	0	0	0	0	0	0	0	0	0	0	0	0	0	0	0	0	0	0	0	0	0	0	0	0	0	0	0	0	0	0	0	0	0	0	0	0	0
RVCr 47	Cell 34	G1-mKO2	6309	6603	6489	7028	6446	6621	6594	7260	6827	6507	7332	7407	7347	6981	7974	7083	7140	7283	6996	7137	7085	6789	7032	6951	7227	7149	7482	6939	7973	7271	7929	7149	7533	7827	8355	8631	8679	7980	7743	8022	8259	8643	8529	8361	9210	8574	9675
		G2-Crimson	4908	5351	4843	5559	4804	4449	4238	5137	4844	3828	4915	5076	4509	4084	5157	3968	3849	4138	3818	4318	3971	3888	4160	4170	4026	4108	4254	4090	5138	4196	4799	3585	3682	3972	4718	5397	4578	3787	4191	4069	4292	4218	4751	4182	4830	4313	5223
RVCr 49	Cell 1	G1-mKO2	42736	40041	37981	37171	34801	31749	30394	26761	25650	23867	19744	16878	14613	11958	8225	5385	2483	892	493	496	209	552	608	569	534	529	503	540	552	500	558	516	396	404	433	442	424	373	351	371	403	392	473	481	404	559	538
		G2-Crimson	41020	41893	44692	47396	49622	51522	54980	55027	58835	63919	61594	63654	68679	72442	70173	77673	75884	78685	80495	79959	85900	89746	91580	96662	96066	98533	99432	102934	105292	108855	112958	111002	114283	120963	123349	124228	128866	129138	127876	134705	137522	130811	132819	140241	136098	147425	143404
RVCr 49	Cell 1-2	G1-mKO2	0	0	0	0	0	0	0	0	0	0	0	0	0	0	0	0	0	0	0	0	0	0	0	0	0	0	0	0	0	0	0	0	0	0	0	0	0	0	0	0	0	0	0	0	0	0	0
		G2-Crimson	0	0	0	0	0	0	0	0	0	0	0	0	0	0	0	0	0	0	0	0	0	0	0	0	0	0	0	0	0	0	0	0	0	0	0	0	0	0	0	0	0	0	0	0	0	0	0
RVCr 49	Cell 2	G1-mKO2	429	351	308	347	343	302	346	311	275	356	374	364	343	395	334	293	381	366	445	414	468	439	862	719	1743	1856.5	1970	2484	2998	3230	3462	4043.5	4625	6080	7535	8645	9755	10187	12694	4778	5800	6607	7537	8514	10090	11248	12825
		G2-Crimson	59653	62675	64259	65204	67006	65042	72781	72466	70454	77225	83296	83936	83524	90815	83099	88913	99847	99046	111117	110504	112476	116639	85436	83147	9498	8602	7706	8624	9542	8988	8434	8381.5	8329	10095	11861	12046.5	12232	11686	13529	1388	1491	1371	1220	1360	1373	1365	1373
RVCr 49	Cell 2-4	G1-mKO2	0	0	0	0	0	0	0	0	0	0	0	0	0	0	0	0	0	0	0	0	0	0	0	0	0	0	0	0	0	0	0	0	0	0	0	0	0	0	0	0	0	0	0	0	0	0	0
		G2-Crimson	0	0	0	0	0	0	0	0	0	0	0	0	0	0	0	0	0	0	0	0	0	0	0	0	0	0	0	0	0	0	0	0	0	0	0	0	0	0	0	0	0	0	0	0	0	0	0
RVCr 49	Cell 2-4-2	G1-mKO2	0	0	0	0	0	0	0	0	0	0	0	0	0	0	0	0	0	0	0	0	0	0	0	0	0	0	0	0	0	0	0	0	0	0	0	0	0	0	0	0	0	0	0	0	0	0	0
		G2-Crimson	0	0	0	0	0	0	0	0	0	0	0	0	0	0	0	0	0	0	0	0	0	0	0	0	0	0	0	0	0	0	0	0	0	0	0	0	0	0	0	0	0	0	0	0	0	0	0
RVCr 49	Cell 2-3	G1-mKO2	0	0	0	0	0	0	0	0	0	0	0	0	0	0	0	0	0	0	0	0	0	0	0	0	0	0	0	0	0	0	0	0	0	0	0	0	0	0	0	0	0	0	0	0	0	0	0
		G2-Crimson	0	0	0	0	0	0	0	0	0	0	0	0	0	0	0	0	0	0	0	0	0	0	0	0	0	0	0	0	0	0	0	0	0	0	0	0	0	0	0	0	0	0	0	0	0	0	0
RVCr 49	Cell 2-3-2	G1-mKO2	0	0	0	0	0	0	0	0	0	0	0	0	0	0	0	0	0	0	0	0	0	0	0	0	0	0	0	0	0	0	0	0	0	0	0	0	0	0	0	0	0	0	0	0	0	0	0
		G2-Crimson	0	0	0	0	0	0	0	0	0	0	0	0	0	0	0	0	0	0	0	0	0	0	0	0	0	0	0	0	0	0	0	0	0	0	0	0	0	0	0	0	0	0	0	0	0	0	0
RVCr 49	Cell 2-2	G1-mKO2	0	0	0	0	0	0	0	0	0	0	0	0	0	0	0	0	0	0	0	0	0	0	0	0	1979	2247	2515	2681.5	2848	3134	3420	4184	4948	5831	6714	6946.5	7179	9160	0	0	0	0	0	0	0	0	0
		G2-Crimson	0	0	0	0	0	0	0	0	0	0	0	0	0	0	0	0	0	0	0	0	0	0	0	0	11579	10281	8983	9076	9169	10228	11287	11825	12363	12712	13061	11658	10255	11963	0	0	0	0	0	0	0	0	0
RVCr 49	Cell 3	G1-mKO2	45025	46412	45622	48833	53124	50347	53846	53694	57395	58364	58445	61093	57013	63451	58259	62891	60634	62259	62518	60152	60920	60069	59540	58076	55725	55206	52712	51286	48633	48018	46452	43518	41209	39904	38069	35779	33015	31046	28167	25311	22651	19152	16093	13484	9892	7174	3700
		G2-Crimson	11319	15719	19648	25378	32131	36449	43506	47711	55616	58867	60796	66031	63454	68143	65150	70430	71409	75610	79269	81198	82837	86559	89458	88216	90318	93301	93828	94529	97017	96601	98711	104317	102486	105164	108962	108165	112494	117896	121369	125066	125804	128919	135403	133527	142386	142917	138486
RVCr 49	Cell 3-4	G1-mKO2	0	0	0	0	0	0	0	0	0	0	0	0	0	0	0	0	0	0	0	0	0	0	0	0	0	0	0	0	0	0	0	0	0	0	0	0	0	0	0	0	0	0	0	0	0	0	0
		G2-Crimson	0	0	0	0	0	0	0	0	0	0	0	0	0	0	0	0	0	0	0	0	0	0	0	0	0	0	0	0	0	0	0	0	0	0	0	0	0	0	0	0	0	0	0	0	0	0	0
RVCr 49	Cell 3-3	G1-mKO2	0	0	0	0	0	0	0	0	0	0	0	0	0	0	0	0	0	0	0	0	0	0	0	0	0	0	0	0	0	0	0	0	0	0	0	0	0	0	0	0	0	0	0	0	0	0	0
		G2-Crimson	0	0	0	0	0	0	0	0	0	0	0	0	0	0	0	0	0	0	0	0	0	0	0	0	0	0	0	0	0	0	0	0	0	0	0	0	0	0	0	0	0	0	0	0	0	0	0
RVCr 49	Cell 3-3-2	G1-mKO2	0	0	0	0	0	0	0	0	0	0	0	0	0	0	0	0	0	0	0	0	0	0	0	0	0	0	0	0	0	0	0	0	0	0	0	0	0	0	0	0	0	0	0	0	0	0	0
		G2-Crimson	0	0	0	0	0	0	0	0	0	0	0	0	0	0	0	0	0	0	0	0	0	0	0	0	0	0	0	0	0	0	0	0	0	0	0	0	0	0	0	0	0	0	0	0	0	0	0
RVCr 49	Cell 3-2	G1-mKO2	0	0	0	0	0	0	0	0	0	0	0	0	0	0	0	0	0	0	0	0	0	0	0	0	0	0	0	0	0	0	0	0	0	0	0	0	0	0	0	0	0	0	0	0	0	0	0
		G2-Crimson	0	0	0	0	0	0	0	0	0	0	0	0	0	0	0	0	0	0	0	0	0	0	0	0	0	0	0	0	0	0	0	0	0	0	0	0	0	0	0	0	0	0	0	0	0	0	0
RVCr 49	Cell 3-2-2	G1-mKO2	0	0	0	0	0	0	0	0	0	0	0	0	0	0	0	0	0	0	0	0	0	0	0	0	0	0	0	0	0	0	0	0	0	0	0	0	0	0	0	0	0	0	0	0	0	0	0
		G2-Crimson	0	0	0	0	0	0	0	0	0	0	0	0	0	0	0	0	0	0	0	0	0	0	0	0	0	0	0	0	0	0	0	0	0	0	0	0	0	0	0	0	0	0	0	0	0	0	0
RVCr 49	Cell 4	G1-mKO2	33696	31173	28931	26517	24830	22202	14639	17430	14180	11781	8491	5228	2715	818	647	592	568	660	667	656	661	696	718	667	657	619	575	599	593	632	647	510	575	628	632	607	628	659	650	643	661	625	621	681	654	756	725
		G2-Crimson	41421	42956	42013	43339	46453	49078	39021	43848	47264	52032	54056	56433	62456	66373	64931	72456	73522	78966	83458	82264	88419	93051	96947	101992	104147	104163	106906	109750	110690	119155	124921	116536	126657	134797	135072	138779	141286	140100	143101	146373	150315	147879	148034	155184	150471	161454	165615
RVCr 49	Cell 4-3	G1-mKO2	0	0	0	0	0	0	0	0	0	0	0	0	0	0	0	0	0	0	0	0	0	0	0	0	0	0	0	0	0	0	0	0	0	0	0	0	0	0	0	0	0	0	0	0	0	0	0
		G2-Crimson	0	0	0	0	0	0	0	0	0	0	0	0	0	0	0	0	0	0	0	0	0	0	0	0	0	0	0	0	0	0	0	0	0	0	0	0	0	0	0	0	0	0	0	0	0	0	0
RVCr 49	Cell 4-2	G1-mKO2	0	0	0	0	0	0	0	0	0	0	0	0	0	0	0	0	0	0	0	0	0	0	0	0	0	0	0	0	0	0	0	0	0	0	0	0	0	0	0	0	0	0	0	0	0	0	0
		G2-Crimson	0	0	0	0	0	0	0	0	0	0	0	0	0	0	0	0	0	0	0	0	0	0	0	0	0	0	0	0	0	0	0	0	0	0	0	0	0	0	0	0	0	0	0	0	0	0	0
RVCr 49	Cell 4-2-2	G1-mKO2	0	0	0	0	0	0	0	0	0	0	0	0	0	0	0	0	0	0	0	0	0	0	0	0	0	0	0	0	0	0	0	0	0	0	0	0	0	0	0	0	0	0	0	0	0	0	0
		G2-Crimson	0	0	0	0	0	0	0	0	0	0	0	0	0	0	0	0	0	0	0	0	0	0	0	0	0	0	0	0	0	0	0	0	0	0	0	0	0	0	0	0	0	0	0	0	0	0	0
RVCr 49	Cell 5	G1-mKO2	66190	65209	69268	70271	70823	72094	71694	70775	70804	69962	68788	66654	65928	69529	64941	66275	63791	64091	61873	59944	61412	58181	57124	55894	51967	50158	47227	44793	41489	40182	38159	33492	31488	29028	26534	24266	21369	19042	15964	13357	10546	7711	4783	3295	2145	1571	900
		G2-Crimson	8647	12827	18470	23829	29181	35430	40388	45209	50137	55980	59808	63926	68848	76639	78621	86443	87159	94169	97411	100021	106535	111191	110355	109758	114116	117045	123170	121258	128025	129618	131969	134398	139245	141921	144260	144755	147741	150118	151730	153550	160276	164345	169410	172490	171564	166155	169674
RVCr 49	Cell 5-3	G1-mKO2	0	0	0	0	0	0	0	0	0	0	0	0	0	0	0	0	0	0	0	0	0	0	0	0	0	0	0	0	0	0	0	0	0	0	0	0	0	0	0	0	0	0	0	0	0	0	0
		G2-Crimson	0	0	0	0	0	0	0	0	0	0	0	0	0	0	0	0	0	0	0	0	0	0	0	0	0	0	0	0	0	0	0	0	0	0	0	0	0	0	0	0	0	0	0	0	0	0	0
RVCr 49	Cell 5-3-2	G1-mKO2	0	0	0	0	0	0	0	0	0	0	0	0	0	0	0	0	0	0	0	0	0	0	0	0	0	0	0	0	0	0	0	0	0	0	0	0	0	0	0	0	0	0	0	0	0	0	0
		G2-Crimson	0	0	0	0	0	0	0	0	0	0	0	0	0	0	0	0	0	0	0	0	0	0	0	0	0	0	0	0	0	0	0	0	0	0	0	0	0	0	0	0	0	0	0	0	0	0	0
RVCr 49	Cell 5-2	G1-mKO2	0	0	0	0	0	0	0	0	0	0	0	0	0	0	0	0	0	0	0	0	0	0	0	0	0	0	0	0	0	0	0	0	0	0	0	0	0	0	0	0	0	0	0	0	0	0	0
		G2-Crimson	0	0	0	0	0	0	0	0	0	0	0	0	0	0	0	0	0	0	0	0	0	0	0	0	0	0	0	0	0	0	0	0	0	0	0	0	0	0	0	0	0	0	0	0	0	0	0
RVCr 49	Cell 6	G1-mKO2	66922	69103	71360	72257	75285	77114	80079	81325	82132	85056	83305	82882	82662	83995	79457	82220	80719	81097	78164	77291	79407	76895	77959	75600	71470	69875	65748	63838	60378	59179	58179	51652	50554	48359	45393	42201	38168	35606	31608	28641	25533	20478	16950	13642	9254	6240	3002
		G2-Crimson	4635	5171	4702	5926	6713	9197	12109	15935	20444	25990	29964	34695	40269	45968	47516	55870	58719	64992	67970	70770	79935	82555	89951	93279	94550	98814	102848	107101	110095	116344	119286	116532	123021	125694	126367	128848	130495	133795	135280	137588	139987	140217	143157	142927	146374	144991	149721
RVCr 49	Cell 6-4	G1-mKO2	0	0	0	0	0	0	0	0	0	0	0	0	0	0	0	0	0	0	0	0	0	0	0	0	0	0	0	0	0	0	0	0	0	0	0	0	0	0	0	0	0	0	0	0	0	0	0
		G2-Crimson	0	0	0	0	0	0	0	0	0	0	0	0	0	0	0	0	0	0	0	0	0	0	0	0	0	0	0	0	0	0	0	0	0	0	0	0	0	0	0	0	0	0	0	0	0	0	0
RVCr 49	Cell 6-3	G1-mKO2	0	0	0	0	0	0	0	0	0	0	0	0	0	0	0	0	0	0	0	0	0	0	0	0	0	0	0	0	0	0	0	0	0	0	0	0	0	0	0	0	0	0	0	0	0	0	0
		G2-Crimson	0	0	0	0	0	0	0	0	0	0	0	0	0	0	0	0	0	0	0	0	0	0	0	0	0	0	0	0	0	0	0	0	0	0	0	0	0	0	0	0	0	0	0	0	0	0	0
RVCr 49	Cell 6-2	G1-mKO2	0	0	0	0	0	0	0	0	0	0	0	0	0	0	0	0	0	0	0	0	0	0	0	0	0	0	0	0	0	0	0	0	0	0	0	0	0	0	0	0	0	0	0	0	0	0	0
		G2-Crimson	0	0	0	0	0	0	0	0	0	0	0	0	0	0	0	0	0	0	0	0	0	0	0	0	0	0	0	0	0	0	0	0	0	0	0	0	0	0	0	0	0	0	0	0	0	0	0
RVCr 49	Cell 6-2-2	G1-mKO2	0	0	0	0	0	0	0	0	0	0	0	0	0	0	0	0	0	0	0	0	0	0	0	0	0	0	0	0	0	0	0	0	0	0	0	0	0	0	0	0	0	0	0	0	0	0	0
		G2-Crimson	0	0	0	0	0	0	0	0	0	0	0	0	0	0	0	0	0	0	0	0	0	0	0	0	0	0	0	0	0	0	0	0	0	0	0	0	0	0	0	0	0	0	0	0	0	0	0
RVCr 49	Cell 7	G1-mKO2	641	511	437	391	395	421	446	415	427	499	467	599	510	581	288	653	661	259	258	98	207	145	233	4035	4525	5111	5890	6992	8086	3583	5149	5681	7359	8921	9508	11770	13337	14865	16536	17204	18947	19720	22434	23585	25450	29143	30491
		G2-Crimson	137001	143551	145296	141257	138928	143439	145599	149364	152578	155502	155754	157311	158257	156328	84997	170114	166487	44411	25500	7654	5756	3745	2840	15732	13981	13718	13233	13942	14860	788	950	668	748	1153	933	1062	1156	882	1291	1494	1461	1181	1389	1490	1586	1714	1767
RVCr 49	Cell 7-3	G1-mKO2	0	0	0	0	0	0	0	0	0	0	0	0	0	0	0	0	0	0	0	0	0	0	0	0	0	0	0	0	0	0	0	0	0	0	0	0	0	0	0	0	0	0	0	0	0	0	0
		G2-Crimson	0	0	0	0	0	0	0	0	0	0	0	0	0	0	0	0	0	0	0	0	0	0	0	0	0	0	0	0	0	0	0	0	0	0	0	0	0	0	0	0	0	0	0	0	0	0	0
RVCr 49	Cell 7-2	G1-mKO2	0	0	0	0	0	0	0	0	0	0	0	0	0	0	0	0	0	241	363	75	111	87	2581	3831	4289	4654	4914	6565	6749	8726	2294	4527	5869	6828	7613	8610	9790	11277	12871	14225	15808	15449	16004	17971	16778	19780	19669
		G2-Crimson	0	0	0	0	0	0	0	0	0	0	0	0	0	0	0	0	0	52536	30825	5769	4243	2115	14478	17990	16226	14844	13563	15469	13713	17079	601	1150	1069	1276	1251	1408	997	1322	1345	1452	1598	1521	1638	2381	3763	5209	6149
RVCr 49	Cell 7-2-2	G1-mKO2	0	0	0	0	0	0	0	0	0	0	0	0	0	0	0	0	0	0	0	0	0	0	0	0	0	0	0	0	0	0	0	0	0	0	0	0	0	0	0	0	0	0	0	0	0	0	0
		G2-Crimson	0	0	0	0	0	0	0	0	0	0	0	0	0	0	0	0	0	0	0	0	0	0	0	0	0	0	0	0	0	0	0	0	0	0	0	0	0	0	0	0	0	0	0	0	0	0	0
RVCr 49	Cell 7-2-2-2	G1-mKO2	0	0	0	0	0	0	0	0	0	0	0	0	0	0	0	0	0	0	0	0	0	0	0	0	0	0	0	0	0	0	0	0	0	0	0	0	0	0	0	0	0	0	0	0	0	0	0
		G2-Crimson	0	0	0	0	0	0	0	0	0	0	0	0	0	0	0	0	0	0	0	0	0	0	0	0	0	0	0	0	0	0	0	0	0	0	0	0	0	0	0	0	0	0	0	0	0	0	0
RVCr 49	Cell 8	G1-mKO2	35530	35444	31248	28796	24601	19500	15182	10447	5420	2409	1266	659	635	521	685	801	843	685	560	468	592	673	512	498	1015	976	966	1031	950	1005	968	843	780	817	772	788	709	791	812	807	808	789	760	813	753	385	711
		G2-Crimson	27619	31620	33847	36527	39784	42403	45676	47357	49774	52028	49805	48208	51800	57785	62523	69980	70366	72316	74542	73061	83711	80478	83069	82115	91683	92204	92368	98047	96721	105758	105916	99268	105196	112924	111280	115335	117116	121109	123251	126057	125658	127425	127755	137415	126444	126870	141539
RVCr 49	Cell 8-3	G1-mKO2	0	0	0	0	0	0	0	0	0	0	0	0	0	0	0	0	0	0	0	0	0	0	0	0	0	0	0	0	0	0	0	0	0	0	0	0	0	0	0	0	0	0	0	0	0	0	0
		G2-Crimson	0	0	0	0	0	0	0	0	0	0	0	0	0	0	0	0	0	0	0	0	0	0	0	0	0	0	0	0	0	0	0	0	0	0	0	0	0	0	0	0	0	0	0	0	0	0	0
RVCr 49	Cell 8-2	G1-mKO2	0	0	0	0	0	0	0	0	0	0	0	0	0	0	0	0	0	0	0	0	0	0	0	0	0	0	0	0	0	0	0	0	0	0	0	0	0	0	0	0	0	0	0	0	0	0	0
		G2-Crimson	0	0	0	0	0	0	0	0	0	0	0	0	0	0	0	0	0	0	0	0	0	0	0	0	0	0	0	0	0	0	0	0	0	0	0	0	0	0	0	0	0	0	0	0	0	0	0
RVCr 49	Cell 8-2-2	G1-mKO2	0	0	0	0	0	0	0	0	0	0	0	0	0	0	0	0	0	0	0	0	0	0	0	0	0	0	0	0	0	0	0	0	0	0	0	0	0	0	0	0	0	0	0	0	0	0	0
		G2-Crimson	0	0	0	0	0	0	0	0	0	0	0	0	0	0	0	0	0	0	0	0	0	0	0	0	0	0	0	0	0	0	0	0	0	0	0	0	0	0	0	0	0	0	0	0	0	0	0
RVCr 49	Cell 9	G1-mKO2	390	434	493	457	441	439	490	451	488	484	502	619	613	880	516	325	126	2140	4390	5007	5624	6551.5	7479	7778.5	8078	8721	9364	10963.5	12563	13315	15052	7027	6894	10146	11684	12695	14820	15143	15209	15563	15833	14915	15179	14421	12777	12680	11258
		G2-Crimson	63169	67338	72908	71911	75500	75692	82640	84649	87966	90029	92209	91609	98644	65204	86426	30362	2692	8676	14854	14352	13850	15212.5	16575	16007.5	15440	14944.5	14449	14837	15225	13611	14355	1470	1283	1908	1819	2028	3336	5126	7506	10563	13164	15709	18884	22070	21757	27345	28402
RVCr 49	Cell 9-5	G1-mKO2	0	0	0	0	0	0	0	0	0	0	0	0	0	0	0	0	0	0	0	0	0	0	0	0	0	0	0	0	0	0	0	0	0	0	0	0	0	0	0	0	0	0	0	0	0	0	0
		G2-Crimson	0	0	0	0	0	0	0	0	0	0	0	0	0	0	0	0	0	0	0	0	0	0	0	0	0	0	0	0	0	0	0	0	0	0	0	0	0	0	0	0	0	0	0	0	0	0	0
RVCr 49	Cell 9-4	G1-mKO2	0	0	0	0	0	0	0	0	0	0	0	0	0	0	0	0	0	0	0	0	0	0	0	0	0	0	0	0	0	0	0	0	0	0	0	0	0	0	0	0	0	0	0	0	0	0	0
		G2-Crimson	0	0	0	0	0	0	0	0	0	0	0	0	0	0	0	0	0	0	0	0	0	0	0	0	0	0	0	0	0	0	0	0	0	0	0	0	0	0	0	0	0	0	0	0	0	0	0
RVCr 49	Cell 9-4-2	G1-mKO2	0	0	0	0	0	0	0	0	0	0	0	0	0	0	0	0	0	0	0	0	0	0	0	0	0	0	0	0	0	0	0	0	0	0	0	0	0	0	0	0	0	0	0	0	0	0	0
		G2-Crimson	0	0	0	0	0	0	0	0	0	0	0	0	0	0	0	0	0	0	0	0	0	0	0	0	0	0	0	0	0	0	0	0	0	0	0	0	0	0	0	0	0	0	0	0	0	0	0
RVCr 49	Cell 9-3	G1-mKO2	0	0	0	0	0	0	0	0	0	0	0	0	0	0	0	0	0	0	0	0	0	0	0	0	0	0	0	0	0	0	0	0	0	0	0	0	0	0	0	0	0	0	0	0	0	0	0
		G2-Crimson	0	0	0	0	0	0	0	0	0	0	0	0	0	0	0	0	0	0	0	0	0	0	0	0	0	0	0	0	0	0	0	0	0	0	0	0	0	0	0	0	0	0	0	0	0	0	0
RVCr 49	Cell 9-3-3	G1-mKO2	0	0	0	0	0	0	0	0	0	0	0	0	0	0	0	0	0	0	0	0	0	0	0	0	0	0	0	0	0	0	0	0	0	0	0	0	0	0	0	0	0	0	0	0	0	0	0
		G2-Crimson	0	0	0	0	0	0	0	0	0	0	0	0	0	0	0	0	0	0	0	0	0	0	0	0	0	0	0	0	0	0	0	0	0	0	0	0	0	0	0	0	0	0	0	0	0	0	0
RVCr 49	Cell 9-3-2	G1-mKO2	0	0	0	0	0	0	0	0	0	0	0	0	0	0	0	0	0	0	0	0	0	0	0	0	0	0	0	0	0	0	0	0	0	0	0	0	0	0	0	0	0	0	0	0	0	0	0
		G2-Crimson	0	0	0	0	0	0	0	0	0	0	0	0	0	0	0	0	0	0	0	0	0	0	0	0	0	0	0	0	0	0	0	0	0	0	0	0	0	0	0	0	0	0	0	0	0	0	0
RVCr 49	Cell 9-3-2-2	G1-mKO2	0	0	0	0	0	0	0	0	0	0	0	0	0	0	0	0	0	0	0	0	0	0	0	0	0	0	0	0	0	0	0	0	0	0	0	0	0	0	0	0	0	0	0	0	0	0	0
		G2-Crimson	0	0	0	0	0	0	0	0	0	0	0	0	0	0	0	0	0	0	0	0	0	0	0	0	0	0	0	0	0	0	0	0	0	0	0	0	0	0	0	0	0	0	0	0	0	0	0
RVCr 49	Cell 9-2	G1-mKO2	0	0	0	0	0	0	0	0	0	0	0	0	0	0	0	317	252	47	4060	4373.5	4687	5811	6935	7752.5	8570	8850	9130	10610.5	12091	12989	4405	6384	7388	8068	9633	10524	11937	13652	13494	14143	13795	14222	13858	13833	12113	12060	11442
		G2-Crimson	0	0	0	0	0	0	0	0	0	0	0	0	0	0	0	30565	5742	1218	14644	14151.5	13659	15806.5	17954	18988.5	20023	17899	15775	17572	19369	17794	1456	1238	1827	1451	1859	1579	1673	1876	2635	3656	5347	7241	8827	12072	12752	16911	17997
RVCr 49	Cell 9-2-2	G1-mKO2	0	0	0	0	0	0	0	0	0	0	0	0	0	0	0	0	0	0	0	0	0	0	0	0	0	0	0	0	0	0	0	0	0	0	0	0	0	0	0	0	0	0	0	0	0	0	0
		G2-Crimson	0	0	0	0	0	0	0	0	0	0	0	0	0	0	0	0	0	0	0	0	0	0	0	0	0	0	0	0	0	0	0	0	0	0	0	0	0	0	0	0	0	0	0	0	0	0	0
RVCr 49	Cell 10	G1-mKO2	60961	59113	56817	51507	49440	46593	43967	41351	38738	34818	30790	25627	22000	20087	15916	12894	9362	4838	4313	2196	1222	897	588	670	976	948	869	889	843	921	857	819	787	831	686	1313	1130	392	391	307	334	377	432	478	662	1180	1477
		G2-Crimson	129778	138556	147187	150716	153517	156748	160382	169009	173035	177290	180952	175094	185652	171381	187171	196572	192889	98143	190178	198222	186542	206793	197207	201292	199667	211180	213074	217355	222560	220925	221752	225026	216020	218822	189989	296648	263633	105243	69214	27118	23519	21208	19390	17437	13722	11384	5755
RVCr 49	Cell 10-4	G1-mKO2	0	0	0	0	0	0	0	0	0	0	0	0	0	0	0	0	0	0	0	0	0	0	0	0	0	0	0	0	0	0	0	0	0	0	0	0	0	0	0	0	0	0	0	0	0	0	0
		G2-Crimson	0	0	0	0	0	0	0	0	0	0	0	0	0	0	0	0	0	0	0	0	0	0	0	0	0	0	0	0	0	0	0	0	0	0	0	0	0	0	0	0	0	0	0	0	0	0	0
RVCr 49	Cell 10-3	G1-mKO2	0	0	0	0	0	0	0	0	0	0	0	0	0	0	0	0	0	0	0	0	0	0	0	0	0	0	0	0	0	0	0	0	0	0	0	0	0	0	0	0	0	0	0	0	0	0	0
		G2-Crimson	0	0	0	0	0	0	0	0	0	0	0	0	0	0	0	0	0	0	0	0	0	0	0	0	0	0	0	0	0	0	0	0	0	0	0	0	0	0	0	0	0	0	0	0	0	0	0
RVCr 49	Cell 10-3-2	G1-mKO2	0	0	0	0	0	0	0	0	0	0	0	0	0	0	0	0	0	0	0	0	0	0	0	0	0	0	0	0	0	0	0	0	0	0	0	0	0	0	0	0	0	0	0	0	0	0	0
		G2-Crimson	0	0	0	0	0	0	0	0	0	0	0	0	0	0	0	0	0	0	0	0	0	0	0	0	0	0	0	0	0	0	0	0	0	0	0	0	0	0	0	0	0	0	0	0	0	0	0
RVCr 49	Cell 10-2	G1-mKO2	0	0	0	0	0	0	0	0	0	0	0	0	0	0	0	0	0	0	0	0	0	0	0	0	0	0	0	0	0	0	0	0	0	0	0	0	0	470	480	164	220	231	333	350	446	974	867
		G2-Crimson	0	0	0	0	0	0	0	0	0	0	0	0	0	0	0	0	0	0	0	0	0	0	0	0	0	0	0	0	0	0	0	0	0	0	0	0	0	95339	71734	23545	24265	22250	23521	19117	15977	12190	6522
RVCr 49	Cell 10-2-3	G1-mKO2	0	0	0	0	0	0	0	0	0	0	0	0	0	0	0	0	0	0	0	0	0	0	0	0	0	0	0	0	0	0	0	0	0	0	0	0	0	0	0	0	0	0	0	0	0	0	0
		G2-Crimson	0	0	0	0	0	0	0	0	0	0	0	0	0	0	0	0	0	0	0	0	0	0	0	0	0	0	0	0	0	0	0	0	0	0	0	0	0	0	0	0	0	0	0	0	0	0	0
RVCr 49	Cell 10-2-2	G1-mKO2	0	0	0	0	0	0	0	0	0	0	0	0	0	0	0	0	0	0	0	0	0	0	0	0	0	0	0	0	0	0	0	0	0	0	0	0	0	0	0	0	0	0	0	0	0	0	0
		G2-Crimson	0	0	0	0	0	0	0	0	0	0	0	0	0	0	0	0	0	0	0	0	0	0	0	0	0	0	0	0	0	0	0	0	0	0	0	0	0	0	0	0	0	0	0	0	0	0	0
RVCr 49	Cell 11	G1-mKO2	24729	24933	22188	21999	19343	18042	15387	13197	11127	7329	3827	1157	564	355	310	292	250	293	298	545	274	458	438	587	330	299	266	320	356	356	373	294	335	364	393	354	389	408	423	428	415	409	458	477	479	563	535
		G2-Crimson	16511	19615	20523	23956	25637	28036	29304	31423	34347	34635	36199	34768	36887	38332	37776	43101	42898	46123	46779	48081	51938	52090	53367	57671	54244	57254	58839	61978	62281	65091	65726	64321	65628	68296	70795	70361	71007	72976	72176	70784	72549	70161	72141	75633	75372	82239	80175
RVCr 49	Cell 11-3	G1-mKO2	0	0	0	0	0	0	0	0	0	0	0	0	0	0	0	0	0	0	0	0	0	0	0	0	0	0	0	0	0	0	0	0	0	0	0	0	0	0	0	0	0	0	0	0	0	0	0
		G2-Crimson	0	0	0	0	0	0	0	0	0	0	0	0	0	0	0	0	0	0	0	0	0	0	0	0	0	0	0	0	0	0	0	0	0	0	0	0	0	0	0	0	0	0	0	0	0	0	0
RVCr 49	Cell 11-2	G1-mKO2	0	0	0	0	0	0	0	0	0	0	0	0	0	0	0	0	0	0	0	0	0	0	0	0	0	0	0	0	0	0	0	0	0	0	0	0	0	0	0	0	0	0	0	0	0	0	0
		G2-Crimson	0	0	0	0	0	0	0	0	0	0	0	0	0	0	0	0	0	0	0	0	0	0	0	0	0	0	0	0	0	0	0	0	0	0	0	0	0	0	0	0	0	0	0	0	0	0	0
RVCr 49	Cell 11-2-3	G1-mKO2	0	0	0	0	0	0	0	0	0	0	0	0	0	0	0	0	0	0	0	0	0	0	0	0	0	0	0	0	0	0	0	0	0	0	0	0	0	0	0	0	0	0	0	0	0	0	0
		G2-Crimson	0	0	0	0	0	0	0	0	0	0	0	0	0	0	0	0	0	0	0	0	0	0	0	0	0	0	0	0	0	0	0	0	0	0	0	0	0	0	0	0	0	0	0	0	0	0	0
RVCr 49	Cell 11-2-2	G1-mKO2	0	0	0	0	0	0	0	0	0	0	0	0	0	0	0	0	0	0	0	0	0	0	0	0	0	0	0	0	0	0	0	0	0	0	0	0	0	0	0	0	0	0	0	0	0	0	0
		G2-Crimson	0	0	0	0	0	0	0	0	0	0	0	0	0	0	0	0	0	0	0	0	0	0	0	0	0	0	0	0	0	0	0	0	0	0	0	0	0	0	0	0	0	0	0	0	0	0	0
RVCr 49	Cell 11-2-2-2	G1-mKO2	0	0	0	0	0	0	0	0	0	0	0	0	0	0	0	0	0	0	0	0	0	0	0	0	0	0	0	0	0	0	0	0	0	0	0	0	0	0	0	0	0	0	0	0	0	0	0
		G2-Crimson	0	0	0	0	0	0	0	0	0	0	0	0	0	0	0	0	0	0	0	0	0	0	0	0	0	0	0	0	0	0	0	0	0	0	0	0	0	0	0	0	0	0	0	0	0	0	0
RVCr 49	Cell 12	G1-mKO2	5029	1834	2228	1740	1188	308	512	4710	5928	8229	10530	12831	16243.7	19656.3	23069	19715	16361	13007	15224	17441	21759	21953	21127	24254	26089	24733	23314	21581	18895	16119	13879	9999	6430	3901	2347	1414	909	601	653	891	880	925	929	863	750	871	902
		G2-Crimson	194274	301793	297877	129208	29642	8535	7963	12927	12351	13960	15569	17178	19219.7	21261.3	23303	16283.7	9264.33	2245	2559	2873	4275	7433	12082	19336	26674	33082	40316	48085	53812	59944	70473	71159	81109	90203	91004	98211	100955	106563	113482	118709	125080	125151	129978	141574	138458	153576	154884
RVCr 49	Cell 12-5	G1-mKO2	0	0	0	0	0	0	0	0	0	0	0	0	0	0	0	0	0	0	0	0	0	0	0	0	0	0	0	0	0	0	0	0	0	0	0	0	0	0	0	0	0	0	0	0	0	0	0
		G2-Crimson	0	0	0	0	0	0	0	0	0	0	0	0	0	0	0	0	0	0	0	0	0	0	0	0	0	0	0	0	0	0	0	0	0	0	0	0	0	0	0	0	0	0	0	0	0	0	0
RVCr 49	Cell 12-4	G1-mKO2	0	0	0	0	0	0	0	0	0	0	0	0	0	0	0	0	0	0	0	0	0	0	0	0	0	0	0	0	0	0	0	0	0	0	0	0	0	0	0	0	0	0	0	0	0	0	0
		G2-Crimson	0	0	0	0	0	0	0	0	0	0	0	0	0	0	0	0	0	0	0	0	0	0	0	0	0	0	0	0	0	0	0	0	0	0	0	0	0	0	0	0	0	0	0	0	0	0	0
RVCr 49	Cell 12-3	G1-mKO2	0	0	0	0	0	0	0	0	0	0	0	0	0	0	0	0	0	0	0	0	0	0	0	0	0	0	0	0	0	0	0	0	0	0	0	0	0	0	0	0	0	0	0	0	0	0	0
		G2-Crimson	0	0	0	0	0	0	0	0	0	0	0	0	0	0	0	0	0	0	0	0	0	0	0	0	0	0	0	0	0	0	0	0	0	0	0	0	0	0	0	0	0	0	0	0	0	0	0
RVCr 49	Cell 12-3-3	G1-mKO2	0	0	0	0	0	0	0	0	0	0	0	0	0	0	0	0	0	0	0	0	0	0	0	0	0	0	0	0	0	0	0	0	0	0	0	0	0	0	0	0	0	0	0	0	0	0	0
		G2-Crimson	0	0	0	0	0	0	0	0	0	0	0	0	0	0	0	0	0	0	0	0	0	0	0	0	0	0	0	0	0	0	0	0	0	0	0	0	0	0	0	0	0	0	0	0	0	0	0
RVCr 49	Cell 12-3-2	G1-mKO2	0	0	0	0	0	0	0	0	0	0	0	0	0	0	0	0	0	0	0	0	0	0	0	0	0	0	0	0	0	0	0	0	0	0	0	0	0	0	0	0	0	0	0	0	0	0	0
		G2-Crimson	0	0	0	0	0	0	0	0	0	0	0	0	0	0	0	0	0	0	0	0	0	0	0	0	0	0	0	0	0	0	0	0	0	0	0	0	0	0	0	0	0	0	0	0	0	0	0
RVCr 49	Cell 12-2-3-2	G1-mKO2	0	0	0	0	0	0	0	0	0	0	0	0	0	0	0	0	0	0	0	0	0	0	0	0	0	0	0	0	0	0	0	0	0	0	0	0	0	0	0	0	0	0	0	0	0	0	0
		G2-Crimson	0	0	0	0	0	0	0	0	0	0	0	0	0	0	0	0	0	0	0	0	0	0	0	0	0	0	0	0	0	0	0	0	0	0	0	0	0	0	0	0	0	0	0	0	0	0	0
RVCr 49	Cell 12-2	G1-mKO2	0	0	0	472	355	397	692	4955	4905	6918	8931	10944	9686	8428	7170	8100	12092	15338	18329	20134	22954	28158	29618	35193	37758	41193	41773	44080	44840	46895	46419	44928	44146	44051	41977	41071	38720	36270	33178	29014	24966	20441	16872	12527	6906	2236	988
		G2-Crimson	0	0	0	92864	27705	6662	5977	15154	11921	13608.7	15296.3	16984	11813.3	6642.67	1472	1424	1939	2146	2341	2184	2203	2316	2557	2335	2996	3933	9316	13231	19047	24520	30423	34561	40443	46355	48759	54810	59708	64014	69341	72523	75533	77645	84042	90607	89875	99712	101161
RVCr 49	Cell 12-2-4	G1-mKO2	0	0	0	0	0	0	0	0	0	0	0	0	0	0	0	0	0	0	0	0	0	0	0	0	0	0	0	0	0	0	0	0	0	0	0	0	0	0	0	0	0	0	0	0	0	0	0
		G2-Crimson	0	0	0	0	0	0	0	0	0	0	0	0	0	0	0	0	0	0	0	0	0	0	0	0	0	0	0	0	0	0	0	0	0	0	0	0	0	0	0	0	0	0	0	0	0	0	0
RVCr 49	Cell 12-2-3	G1-mKO2	0	0	0	0	0	0	0	0	0	0	0	0	0	0	0	0	0	0	0	0	0	0	0	0	0	0	0	0	0	0	0	0	0	0	0	0	0	0	0	0	0	0	0	0	0	0	0
		G2-Crimson	0	0	0	0	0	0	0	0	0	0	0	0	0	0	0	0	0	0	0	0	0	0	0	0	0	0	0	0	0	0	0	0	0	0	0	0	0	0	0	0	0	0	0	0	0	0	0
RVCr 49	Cell 12-2-2	G1-mKO2	0	0	0	0	0	0	0	0	0	0	0	0	0	0	0	0	0	0	0	0	0	0	0	0	0	0	0	0	0	0	0	0	0	0	0	0	0	0	0	0	0	0	0	0	0	0	0
		G2-Crimson	0	0	0	0	0	0	0	0	0	0	0	0	0	0	0	0	0	0	0	0	0	0	0	0	0	0	0	0	0	0	0	0	0	0	0	0	0	0	0	0	0	0	0	0	0	0	0
RVCr 49	Cell 12-2-2-2	G1-mKO2	0	0	0	0	0	0	0	0	0	0	0	0	0	0	0	0	0	0	0	0	0	0	0	0	0	0	0	0	0	0	0	0	0	0	0	0	0	0	0	0	0	0	0	0	0	0	0
		G2-Crimson	0	0	0	0	0	0	0	0	0	0	0	0	0	0	0	0	0	0	0	0	0	0	0	0	0	0	0	0	0	0	0	0	0	0	0	0	0	0	0	0	0	0	0	0	0	0	0
RVCr 49	Cell 13	G1-mKO2	415	535	609	590	553	505	471	406	446	467	419	692	558	598	790	585	547	191	357	466	401	582	1159	1612	2316	2918	3674	4653	5533	7158	9483	10932	11945	13251	14927	15225	15215	16110	14904	14010	12978	11204	9018	7393	4477	2588	1131
		G2-Crimson	114952	119154	123429	127882	130035	134570	146454	147417	150488	156680	160386	147219	143571	110150	169183	175911	98259	9273	3373	1668	1154	732	958	803	958	986	1303	1322	1307	1900	1940	3562	6325	9651	12657	16769	19827	24218	27239	30739	34972	36870	39929	45491	45223	51209	54237
RVCr 49	Cell 13-4	G1-mKO2	0	0	0	0	0	0	0	0	0	0	0	0	0	0	0	0	0	0	0	0	0	0	0	0	0	0	0	0	0	0	0	0	0	0	0	0	0	0	0	0	0	0	0	0	0	0	0
		G2-Crimson	0	0	0	0	0	0	0	0	0	0	0	0	0	0	0	0	0	0	0	0	0	0	0	0	0	0	0	0	0	0	0	0	0	0	0	0	0	0	0	0	0	0	0	0	0	0	0
RVCr 49	Cell 13-3	G1-mKO2	0	0	0	0	0	0	0	0	0	0	0	0	0	0	0	0	0	0	0	0	0	0	0	0	0	0	0	0	0	0	0	0	0	0	0	0	0	0	0	0	0	0	0	0	0	0	0
		G2-Crimson	0	0	0	0	0	0	0	0	0	0	0	0	0	0	0	0	0	0	0	0	0	0	0	0	0	0	0	0	0	0	0	0	0	0	0	0	0	0	0	0	0	0	0	0	0	0	0
RVCr 49	Cell 13-2	G1-mKO2	0	0	0	0	0	0	0	0	0	0	0	0	0	0	0	0	0	163	423	501	433	868	814	1321	1826	2321	2952	4417	5697	7001	8362	9823	11245	13264	15276	16599	18500	19612	20735	21445	21252	21542	21552	21725	19813	18830	16986
		G2-Crimson	0	0	0	0	0	0	0	0	0	0	0	0	0	0	0	0	0	4561	3881	1580	597	957	849	916	952	983	906	1090	1108	1190	1394	1098	1270	1787	3159	5917	9248	13543	15997	19879	23578	26731	31770	37300	39894	46066	48892
RVCr 49	Cell 13-2-4	G1-mKO2	0	0	0	0	0	0	0	0	0	0	0	0	0	0	0	0	0	0	0	0	0	0	0	0	0	0	0	0	0	0	0	0	0	0	0	0	0	0	0	0	0	0	0	0	0	0	0
		G2-Crimson	0	0	0	0	0	0	0	0	0	0	0	0	0	0	0	0	0	0	0	0	0	0	0	0	0	0	0	0	0	0	0	0	0	0	0	0	0	0	0	0	0	0	0	0	0	0	0
RVCr 49	Cell 13-2-3	G1-mKO2	0	0	0	0	0	0	0	0	0	0	0	0	0	0	0	0	0	0	0	0	0	0	0	0	0	0	0	0	0	0	0	0	0	0	0	0	0	0	0	0	0	0	0	0	0	0	0
		G2-Crimson	0	0	0	0	0	0	0	0	0	0	0	0	0	0	0	0	0	0	0	0	0	0	0	0	0	0	0	0	0	0	0	0	0	0	0	0	0	0	0	0	0	0	0	0	0	0	0
RVCr 49	Cell 13-2-2	G1-mKO2	0	0	0	0	0	0	0	0	0	0	0	0	0	0	0	0	0	0	0	0	0	0	0	0	0	0	0	0	0	0	0	0	0	0	0	0	0	0	0	0	0	0	0	0	0	0	0
		G2-Crimson	0	0	0	0	0	0	0	0	0	0	0	0	0	0	0	0	0	0	0	0	0	0	0	0	0	0	0	0	0	0	0	0	0	0	0	0	0	0	0	0	0	0	0	0	0	0	0
RVCr 49	Cell 13-2-2-2	G1-mKO2	0	0	0	0	0	0	0	0	0	0	0	0	0	0	0	0	0	0	0	0	0	0	0	0	0	0	0	0	0	0	0	0	0	0	0	0	0	0	0	0	0	0	0	0	0	0	0
		G2-Crimson	0	0	0	0	0	0	0	0	0	0	0	0	0	0	0	0	0	0	0	0	0	0	0	0	0	0	0	0	0	0	0	0	0	0	0	0	0	0	0	0	0	0	0	0	0	0	0
RVCr 49	Cell 14	G1-mKO2	776	514	872	825	942	859	599	1268	593	337	425	416	568	864	1219	1809	2746	3428	4833	5991	7136	8445	10634	13036	14983	16649	19276	20691	21864	23739	25767	25900	26534	28021	28470	29080	28744	29039	26813	26250	25314	22387	20542	19256	15603	14224	11046
		G2-Crimson	171367	190811	195587	197217	193997	187435	143411	252629	214879	91473	51533	18432	17281	16657	14734	12304	9033	5572	4058	1959	1785	1316	1872	1992	2246	2353	3581	7034	9822	14933	20141	23974	29465	36930	40983	46862	51326	57634	59396	65355	70058	69403	73592	81048	78796	89982	91975
RVCr 49	Cell 14-4	G1-mKO2	0	0	0	0	0	0	0	0	0	0	0	0	0	0	0	0	0	0	0	0	0	0	0	0	0	0	0	0	0	0	0	0	0	0	0	0	0	0	0	0	0	0	0	0	0	0	0
		G2-Crimson	0	0	0	0	0	0	0	0	0	0	0	0	0	0	0	0	0	0	0	0	0	0	0	0	0	0	0	0	0	0	0	0	0	0	0	0	0	0	0	0	0	0	0	0	0	0	0
RVCr 49	Cell 14-3	G1-mKO2	0	0	0	0	0	0	0	0	0	0	0	0	0	0	0	0	0	0	0	0	0	0	0	0	0	0	0	0	0	0	0	0	0	0	0	0	0	0	0	0	0	0	0	0	0	0	0
		G2-Crimson	0	0	0	0	0	0	0	0	0	0	0	0	0	0	0	0	0	0	0	0	0	0	0	0	0	0	0	0	0	0	0	0	0	0	0	0	0	0	0	0	0	0	0	0	0	0	0
RVCr 49	Cell 14-3-2	G1-mKO2	0	0	0	0	0	0	0	0	0	0	0	0	0	0	0	0	0	0	0	0	0	0	0	0	0	0	0	0	0	0	0	0	0	0	0	0	0	0	0	0	0	0	0	0	0	0	0
		G2-Crimson	0	0	0	0	0	0	0	0	0	0	0	0	0	0	0	0	0	0	0	0	0	0	0	0	0	0	0	0	0	0	0	0	0	0	0	0	0	0	0	0	0	0	0	0	0	0	0
RVCr 49	Cell 14-2	G1-mKO2	0	0	0	0	0	0	0	0	0	310	556	615	837	1099	1297	2024	2706	3265	4389	5080	6834	6374	10289	12284	14152	16420	18768	21788	23560	26650	27075	29521	30165	32476	34901	35442	35369	35810	35874	34827	34782	33118	33640	32655	30564	29956	28661
		G2-Crimson	0	0	0	0	0	0	0	0	0	112097	71796	21123	16867	16096	14080	12903	9320	4675	1772	1063	1200	867	1463	1496	1399	1205	1490	1969	2037	2385	4256	6900	11479	16643	23192	29103	34347	40787	46207	50410	56923	60335	66086	72143	75178	85684	91578
RVCr 49	Cell 14-2-3	G1-mKO2	0	0	0	0	0	0	0	0	0	0	0	0	0	0	0	0	0	0	0	0	0	0	0	0	0	0	0	0	0	0	0	0	0	0	0	0	0	0	0	0	0	0	0	0	0	0	0
		G2-Crimson	0	0	0	0	0	0	0	0	0	0	0	0	0	0	0	0	0	0	0	0	0	0	0	0	0	0	0	0	0	0	0	0	0	0	0	0	0	0	0	0	0	0	0	0	0	0	0
RVCr 49	Cell 14-2-2	G1-mKO2	0	0	0	0	0	0	0	0	0	0	0	0	0	0	0	0	0	0	0	0	0	0	0	0	0	0	0	0	0	0	0	0	0	0	0	0	0	0	0	0	0	0	0	0	0	0	0
		G2-Crimson	0	0	0	0	0	0	0	0	0	0	0	0	0	0	0	0	0	0	0	0	0	0	0	0	0	0	0	0	0	0	0	0	0	0	0	0	0	0	0	0	0	0	0	0	0	0	0
RVCr 49	Cell 15	G1-mKO2	29671	28513	27028	25173	22751	20420	18346	15829	14412	12117	9798	6581	4230	2419	1539	977	726	518	596	582	565	387	479	381	762	726	799	811	767	715	744	833	823	718	1134	665	519	452	869	1347	1664	2149	2020	2592	2863	3444	4177
		G2-Crimson	104949	117389	113406	116541	117432	123135	125453	126046	125560	125844	128362	117498	128588	132236	149322	147551	154377	155643	156658	139350	124424	147349	134592	138516	162994	167393	167433	166419	172633	165252	159742	165913	162303	145324	241868	219592	205800	133390	86014	66789	42831	26624	20021	22300	18614	17370	14814
RVCr 49	Cell 15-2	G1-mKO2	0	0	0	0	0	0	0	0	0	0	0	0	0	0	0	0	0	0	0	0	0	0	0	0	0	0	0	0	0	0	0	0	0	0	0	0	0	300	688	1123	1517	1599	1535	1988	2365	3135	3640
		G2-Crimson	0	0	0	0	0	0	0	0	0	0	0	0	0	0	0	0	0	0	0	0	0	0	0	0	0	0	0	0	0	0	0	0	0	0	0	0	0	100722	91710	71342	35125	24820	19830	19502	15107	13298	8785
RVCr 49	Cell 15-2-3	G1-mKO2	0	0	0	0	0	0	0	0	0	0	0	0	0	0	0	0	0	0	0	0	0	0	0	0	0	0	0	0	0	0	0	0	0	0	0	0	0	0	0	0	0	0	0	0	0	0	0
		G2-Crimson	0	0	0	0	0	0	0	0	0	0	0	0	0	0	0	0	0	0	0	0	0	0	0	0	0	0	0	0	0	0	0	0	0	0	0	0	0	0	0	0	0	0	0	0	0	0	0
RVCr 49	Cell 15-2-2	G1-mKO2	0	0	0	0	0	0	0	0	0	0	0	0	0	0	0	0	0	0	0	0	0	0	0	0	0	0	0	0	0	0	0	0	0	0	0	0	0	0	0	0	0	0	0	0	0	0	0
		G2-Crimson	0	0	0	0	0	0	0	0	0	0	0	0	0	0	0	0	0	0	0	0	0	0	0	0	0	0	0	0	0	0	0	0	0	0	0	0	0	0	0	0	0	0	0	0	0	0	0
RVCr 49	Cell 15-2-2-2	G1-mKO2	0	0	0	0	0	0	0	0	0	0	0	0	0	0	0	0	0	0	0	0	0	0	0	0	0	0	0	0	0	0	0	0	0	0	0	0	0	0	0	0	0	0	0	0	0	0	0
		G2-Crimson	0	0	0	0	0	0	0	0	0	0	0	0	0	0	0	0	0	0	0	0	0	0	0	0	0	0	0	0	0	0	0	0	0	0	0	0	0	0	0	0	0	0	0	0	0	0	0
RVCr 49	Cell 16	G1-mKO2	6402	7783	9804	10783	12270	14200	15729	16814	16910	17900	17701	16454	16057	14984	13372	12329	9666	8280	6043	3764	1859	1081	760	762	697	713	600	656	614	522	677	606	489	518	531	535	448	468	511	489	712	731	671	684	656	696	689
		G2-Crimson	669	688	784	966	974	1245	2002	2864	4071	5877	7164	9213	11188	13730	14724	17155	16931	20796	22169	24646	25800	28236	31799	34454	35483	37749	37931	41775	44898	48568	51005	50721	53272	56955	57518	60028	61082	62047	65273	66830	72040	70603	75382	75826	74466	85356	85864
RVCr 49	Cell 16-4	G1-mKO2	0	0	0	0	0	0	0	0	0	0	0	0	0	0	0	0	0	0	0	0	0	0	0	0	0	0	0	0	0	0	0	0	0	0	0	0	0	0	0	0	0	0	0	0	0	0	0
		G2-Crimson	0	0	0	0	0	0	0	0	0	0	0	0	0	0	0	0	0	0	0	0	0	0	0	0	0	0	0	0	0	0	0	0	0	0	0	0	0	0	0	0	0	0	0	0	0	0	0
RVCr 49	Cell 16-3	G1-mKO2	0	0	0	0	0	0	0	0	0	0	0	0	0	0	0	0	0	0	0	0	0	0	0	0	0	0	0	0	0	0	0	0	0	0	0	0	0	0	0	0	0	0	0	0	0	0	0
		G2-Crimson	0	0	0	0	0	0	0	0	0	0	0	0	0	0	0	0	0	0	0	0	0	0	0	0	0	0	0	0	0	0	0	0	0	0	0	0	0	0	0	0	0	0	0	0	0	0	0
RVCr 49	Cell 16-3-2	G1-mKO2	0	0	0	0	0	0	0	0	0	0	0	0	0	0	0	0	0	0	0	0	0	0	0	0	0	0	0	0	0	0	0	0	0	0	0	0	0	0	0	0	0	0	0	0	0	0	0
		G2-Crimson	0	0	0	0	0	0	0	0	0	0	0	0	0	0	0	0	0	0	0	0	0	0	0	0	0	0	0	0	0	0	0	0	0	0	0	0	0	0	0	0	0	0	0	0	0	0	0
RVCr 49	Cell 16-2	G1-mKO2	0	0	0	0	0	0	0	0	0	0	0	0	0	0	0	0	0	0	0	0	0	0	0	0	0	0	0	0	0	0	0	0	0	0	0	0	0	0	0	0	0	0	0	0	0	0	0
		G2-Crimson	0	0	0	0	0	0	0	0	0	0	0	0	0	0	0	0	0	0	0	0	0	0	0	0	0	0	0	0	0	0	0	0	0	0	0	0	0	0	0	0	0	0	0	0	0	0	0
RVCr 49	Cell 16-2-2	G1-mKO2	0	0	0	0	0	0	0	0	0	0	0	0	0	0	0	0	0	0	0	0	0	0	0	0	0	0	0	0	0	0	0	0	0	0	0	0	0	0	0	0	0	0	0	0	0	0	0
		G2-Crimson	0	0	0	0	0	0	0	0	0	0	0	0	0	0	0	0	0	0	0	0	0	0	0	0	0	0	0	0	0	0	0	0	0	0	0	0	0	0	0	0	0	0	0	0	0	0	0
RVCr 49	Cell 17	G1-mKO2	35530	35444	31248	28796	24601	19500	15182	10447	5420	2409	1266	659	635	521	685	801	843	685	560	468	592	673	512	498	1015	976	966	1031	950	1005	968	843	780	817	772	788	709	791	812	807	808	789	760	813	753	385	711
		G2-Crimson	27619	31620	33847	36527	39784	42403	45676	47357	49774	52028	49805	48208	51800	57785	62523	69980	70366	72316	74542	73061	83711	80478	83069	82115	91683	92204	92368	98047	96721	105758	105916	99268	105196	112924	111280	115335	117116	121109	123251	126057	125658	127425	127755	137415	126444	126870	141539
RVCr 49	Cell 17-3	G1-mKO2	0	0	0	0	0	0	0	0	0	0	0	0	0	0	0	0	0	0	0	0	0	0	0	0	0	0	0	0	0	0	0	0	0	0	0	0	0	0	0	0	0	0	0	0	0	0	0
		G2-Crimson	0	0	0	0	0	0	0	0	0	0	0	0	0	0	0	0	0	0	0	0	0	0	0	0	0	0	0	0	0	0	0	0	0	0	0	0	0	0	0	0	0	0	0	0	0	0	0
RVCr 49	Cell 17-2	G1-mKO2	0	0	0	0	0	0	0	0	0	0	0	0	0	0	0	0	0	0	0	0	0	0	0	0	0	0	0	0	0	0	0	0	0	0	0	0	0	0	0	0	0	0	0	0	0	0	0
		G2-Crimson	0	0	0	0	0	0	0	0	0	0	0	0	0	0	0	0	0	0	0	0	0	0	0	0	0	0	0	0	0	0	0	0	0	0	0	0	0	0	0	0	0	0	0	0	0	0	0
RVCr 49	Cell 17-2-2	G1-mKO2	0	0	0	0	0	0	0	0	0	0	0	0	0	0	0	0	0	0	0	0	0	0	0	0	0	0	0	0	0	0	0	0	0	0	0	0	0	0	0	0	0	0	0	0	0	0	0
		G2-Crimson	0	0	0	0	0	0	0	0	0	0	0	0	0	0	0	0	0	0	0	0	0	0	0	0	0	0	0	0	0	0	0	0	0	0	0	0	0	0	0	0	0	0	0	0	0	0	0
RVCr 49	Cell 18	G1-mKO2	272	216	235	265	246	210	223	250	272	343	370	340	354	362	309	373	302	349	350	413	462	393	503	430	565	595	295	105	57	1582	2336	2204	2290	3068	3936	5101	6352	8170	8094	3437	4553	5424	6062	8119	8185	10791	11801
		G2-Crimson	45249	47253	49312	49831	50889	50871	54140	58025	59916	65525	65621	66785	73380	77469	75735	84239	83986	88040	91463	95174	95764	99837	102928	86821	111178	109258	15560	2260	1035	5898	6766	5537	7005	6998	7766	8291	10243	11646	10601	709	667	928	1008	1654	1053	1377	1187
RVCr 49	Cell 18-4	G1-mKO2	0	0	0	0	0	0	0	0	0	0	0	0	0	0	0	0	0	0	0	0	0	0	0	0	0	0	0	0	0	0	0	0	0	0	0	0	0	0	0	0	0	0	0	0	0	0	0
		G2-Crimson	0	0	0	0	0	0	0	0	0	0	0	0	0	0	0	0	0	0	0	0	0	0	0	0	0	0	0	0	0	0	0	0	0	0	0	0	0	0	0	0	0	0	0	0	0	0	0
RVCr 49	Cell 18-3	G1-mKO2	0	0	0	0	0	0	0	0	0	0	0	0	0	0	0	0	0	0	0	0	0	0	0	0	0	0	0	0	0	0	0	0	0	0	0	0	0	0	0	0	0	0	0	0	0	0	0
		G2-Crimson	0	0	0	0	0	0	0	0	0	0	0	0	0	0	0	0	0	0	0	0	0	0	0	0	0	0	0	0	0	0	0	0	0	0	0	0	0	0	0	0	0	0	0	0	0	0	0
RVCr 49	Cell 18-3-2	G1-mKO2	0	0	0	0	0	0	0	0	0	0	0	0	0	0	0	0	0	0	0	0	0	0	0	0	0	0	0	0	0	0	0	0	0	0	0	0	0	0	0	0	0	0	0	0	0	0	0
		G2-Crimson	0	0	0	0	0	0	0	0	0	0	0	0	0	0	0	0	0	0	0	0	0	0	0	0	0	0	0	0	0	0	0	0	0	0	0	0	0	0	0	0	0	0	0	0	0	0	0
RVCr 49	Cell 18-2	G1-mKO2	0	0	0	0	0	0	0	0	0	0	0	0	0	0	0	0	0	0	0	0	0	0	0	0	0	0	266	1488	1228	2023	1924	1705	2873	2619	3641	4851	6155	6850	7150	2950	3706	4826	4952	6439	6038	8209	8632
		G2-Crimson	0	0	0	0	0	0	0	0	0	0	0	0	0	0	0	0	0	0	0	0	0	0	0	0	0	0	13635	7814	5398	7980	6748	5406	8196	6768	7884	8990	10530	11247	10993	819	727	1259	952	1169	893	1110	1411
RVCr 49	Cell 19	G1-mKO2	11274	12646	12552	13311	14076	14046	14914	15038	15343	15613	16300	15595	17054	17239	17280	18253	18926	20131	19954	19487	19714	18369	18108	16079	15050	14440	12709	11791	10117	8531	5650	3347	1417	862	603	490	460	384	282	377	331	380	403	369	328	5555	5740
		G2-Crimson	1272	1051	970	1154	979	960	1044	1016	1246	1178	1047	1307	1135	1342	1028	1242	1397	1683	1848	2189	2180	1701	2296	3264	3763	3557	3876	5517	6129	7170	6712	6669	7144	7917	8282	9225	9194	9622	8784	10732	9632	9026	10863	10365	10152	40450	43789
RVCr 49	Cell 19-3	G1-mKO2	0	0	0	0	0	0	0	0	0	0	0	0	0	0	0	0	0	0	0	0	0	0	0	0	0	0	0	0	0	0	0	0	0	0	0	0	0	0	0	0	0	0	0	0	0	0	0
		G2-Crimson	0	0	0	0	0	0	0	0	0	0	0	0	0	0	0	0	0	0	0	0	0	0	0	0	0	0	0	0	0	0	0	0	0	0	0	0	0	0	0	0	0	0	0	0	0	0	0
RVCr 49	Cell 19-3-2	G1-mKO2	0	0	0	0	0	0	0	0	0	0	0	0	0	0	0	0	0	0	0	0	0	0	0	0	0	0	0	0	0	0	0	0	0	0	0	0	0	0	0	0	0	0	0	0	0	0	0
		G2-Crimson	0	0	0	0	0	0	0	0	0	0	0	0	0	0	0	0	0	0	0	0	0	0	0	0	0	0	0	0	0	0	0	0	0	0	0	0	0	0	0	0	0	0	0	0	0	0	0
RVCr 49	Cell 19-2	G1-mKO2	0	0	0	0	0	0	0	0	0	0	0	0	0	0	0	0	0	0	0	0	0	0	0	0	0	0	0	0	0	0	0	0	0	0	0	0	0	0	0	0	0	0	0	0	0	0	0
		G2-Crimson	0	0	0	0	0	0	0	0	0	0	0	0	0	0	0	0	0	0	0	0	0	0	0	0	0	0	0	0	0	0	0	0	0	0	0	0	0	0	0	0	0	0	0	0	0	0	0
RVCr 49	Cell 19-2-2	G1-mKO2	0	0	0	0	0	0	0	0	0	0	0	0	0	0	0	0	0	0	0	0	0	0	0	0	0	0	0	0	0	0	0	0	0	0	0	0	0	0	0	0	0	0	0	0	0	0	0
		G2-Crimson	0	0	0	0	0	0	0	0	0	0	0	0	0	0	0	0	0	0	0	0	0	0	0	0	0	0	0	0	0	0	0	0	0	0	0	0	0	0	0	0	0	0	0	0	0	0	0
RVCr 49	Cell 19-2-2-2	G1-mKO2	0	0	0	0	0	0	0	0	0	0	0	0	0	0	0	0	0	0	0	0	0	0	0	0	0	0	0	0	0	0	0	0	0	0	0	0	0	0	0	0	0	0	0	0	0	0	0
		G2-Crimson	0	0	0	0	0	0	0	0	0	0	0	0	0	0	0	0	0	0	0	0	0	0	0	0	0	0	0	0	0	0	0	0	0	0	0	0	0	0	0	0	0	0	0	0	0	0	0
RVCr 49	Cell 20	G1-mKO2	6633	8310	10013	11376	13555	14630	15368	16226	17612	19016	20007	19354	19049	20800	20066	19739	19738	18522	18321	16505	15263	15177	13119	11592.5	10066	8303	6285	4267	2761	1450	1042	787	5174.5	9562	8851	8140	8296.5	8453	4584.5	716	5154.5	9593	8738.5	7884	7406	6928	7468
		G2-Crimson	787	758	659	1271	1951	4172	5627	8379	12168	15415	18939	21740	23800	28760	30764	33742	37412	39015	43147	45119	49125	53717	55508	57739	59970	61427	64541	67655	71309	76254	80115	75288	99265.5	123243	118816	114389	119202	124015	109471	94927	118069	141211	134316	127422	125516	123609	134694
RVCr 49	Cell 20-4	G1-mKO2	0	0	0	0	0	0	0	0	0	0	0	0	0	0	0	0	0	0	0	0	0	0	0	0	0	0	0	0	0	0	0	0	0	0	0	0	0	0	0	0	0	0	0	0	0	0	0
		G2-Crimson	0	0	0	0	0	0	0	0	0	0	0	0	0	0	0	0	0	0	0	0	0	0	0	0	0	0	0	0	0	0	0	0	0	0	0	0	0	0	0	0	0	0	0	0	0	0	0
RVCr 49	Cell 20-3	G1-mKO2	0	0	0	0	0	0	0	0	0	0	0	0	0	0	0	0	0	0	0	0	0	0	0	0	0	0	0	0	0	0	0	0	0	0	0	0	0	0	0	0	0	0	0	0	0	0	0
		G2-Crimson	0	0	0	0	0	0	0	0	0	0	0	0	0	0	0	0	0	0	0	0	0	0	0	0	0	0	0	0	0	0	0	0	0	0	0	0	0	0	0	0	0	0	0	0	0	0	0
RVCr 49	Cell 20-3-2	G1-mKO2	0	0	0	0	0	0	0	0	0	0	0	0	0	0	0	0	0	0	0	0	0	0	0	0	0	0	0	0	0	0	0	0	0	0	0	0	0	0	0	0	0	0	0	0	0	0	0
		G2-Crimson	0	0	0	0	0	0	0	0	0	0	0	0	0	0	0	0	0	0	0	0	0	0	0	0	0	0	0	0	0	0	0	0	0	0	0	0	0	0	0	0	0	0	0	0	0	0	0
RVCr 49	Cell 20-2	G1-mKO2	0	0	0	0	0	0	0	0	0	0	0	0	0	0	0	0	0	0	0	0	0	0	0	0	0	0	0	0	0	0	0	0	0	0	0	0	0	0	0	0	0	0	0	0	0	0	0
		G2-Crimson	0	0	0	0	0	0	0	0	0	0	0	0	0	0	0	0	0	0	0	0	0	0	0	0	0	0	0	0	0	0	0	0	0	0	0	0	0	0	0	0	0	0	0	0	0	0	0
RVCr 49	Cell 20-2-3	G1-mKO2	0	0	0	0	0	0	0	0	0	0	0	0	0	0	0	0	0	0	0	0	0	0	0	0	0	0	0	0	0	0	0	0	0	0	0	0	0	0	0	0	0	0	0	0	0	0	0
		G2-Crimson	0	0	0	0	0	0	0	0	0	0	0	0	0	0	0	0	0	0	0	0	0	0	0	0	0	0	0	0	0	0	0	0	0	0	0	0	0	0	0	0	0	0	0	0	0	0	0
RVCr 49	Cell 20-2-2	G1-mKO2	0	0	0	0	0	0	0	0	0	0	0	0	0	0	0	0	0	0	0	0	0	0	0	0	0	0	0	0	0	0	0	0	0	0	0	0	0	0	0	0	0	0	0	0	0	0	0
		G2-Crimson	0	0	0	0	0	0	0	0	0	0	0	0	0	0	0	0	0	0	0	0	0	0	0	0	0	0	0	0	0	0	0	0	0	0	0	0	0	0	0	0	0	0	0	0	0	0	0
RVCr 49	Cell 20-2-2-2	G1-mKO2	0	0	0	0	0	0	0	0	0	0	0	0	0	0	0	0	0	0	0	0	0	0	0	0	0	0	0	0	0	0	0	0	0	0	0	0	0	0	0	0	0	0	0	0	0	0	0
		G2-Crimson	0	0	0	0	0	0	0	0	0	0	0	0	0	0	0	0	0	0	0	0	0	0	0	0	0	0	0	0	0	0	0	0	0	0	0	0	0	0	0	0	0	0	0	0	0	0	0
RVCr 49	Cell 21	G1-mKO2	1223	941	503	190	2150	4110	5449	6788	8639.5	10491	12510	14529	17026.5	19524	19746	24433	25690	13232	15522	16914	20366	22220	25278	29549	31609	33084	33720	34577	32797	33403	33969	30195	28722	26157	24166	21961	18375	15655	10920	6191	5607.44	5023.89	4440.33	3856.78	3273.22	2689.67	2106.11
		G2-Crimson	252460	268195	51638	7693	11153.5	14614	15111.5	15609	18599.5	21590	23120	24650	25506.5	26363	24546	27508	25936	2233	2628	2456	2697	2589	3606	4090	5205	7077	12469	18073	22721	28715	36686	36119	42482	48565	53058	59586	62637	70312	72109	75393	78998.7	82604.3	86210	89815.7	93421.3	97027	100633
RVCr 49	Cell 21-4	G1-mKO2	0	0	0	0	0	0	0	0	0	0	0	0	0	0	0	0	0	0	0	0	0	0	0	0	0	0	0	0	0	0	0	0	0	0	0	0	0	0	0	0	0	0	0	0	0	0	0
		G2-Crimson	0	0	0	0	0	0	0	0	0	0	0	0	0	0	0	0	0	0	0	0	0	0	0	0	0	0	0	0	0	0	0	0	0	0	0	0	0	0	0	0	0	0	0	0	0	0	0
RVCr 49	Cell 21-3	G1-mKO2	0	0	0	0	0	0	0	0	0	0	0	0	0	0	0	0	0	0	0	0	0	0	0	0	0	0	0	0	0	0	0	0	0	0	0	0	0	0	0	0	0	0	0	0	0	0	0
		G2-Crimson	0	0	0	0	0	0	0	0	0	0	0	0	0	0	0	0	0	0	0	0	0	0	0	0	0	0	0	0	0	0	0	0	0	0	0	0	0	0	0	0	0	0	0	0	0	0	0
RVCr 49	Cell 21-3-2	G1-mKO2	0	0	0	0	0	0	0	0	0	0	0	0	0	0	0	0	0	0	0	0	0	0	0	0	0	0	0	0	0	0	0	0	0	0	0	0	0	0	0	0	0	0	0	0	0	0	0
		G2-Crimson	0	0	0	0	0	0	0	0	0	0	0	0	0	0	0	0	0	0	0	0	0	0	0	0	0	0	0	0	0	0	0	0	0	0	0	0	0	0	0	0	0	0	0	0	0	0	0
RVCr 49	Cell 21-2	G1-mKO2	0	0	719	139	2255.5	4372	6452	8532	9476.5	10421	12501	14581	17009	19437	10107	13142	14943	19346	22569	25520	28862	31872	34497	37362	39974	41376	41865	41738	39840	40353	38485	35232	31778	28915	25444	21326	16345	10895	5095	1650	765	525	816	755	840	893	875
		G2-Crimson	0	0	63329	5613	10665	15717	18645	21573	21607	21641	23088.5	24536	24343	24150	2036	2492	2151	2369	2350	2720	3204	3970	7326	10138	15002	20844	26393	32346	37734	44810	50895	53497	59242	66659	70587	77684	80501	84916	89600	93573	97647	98377	98570	107393	111480	120584	121388
RVCr 49	Cell 21-2-3	G1-mKO2	0	0	0	0	0	0	0	0	0	0	0	0	0	0	0	0	0	0	0	0	0	0	0	0	0	0	0	0	0	0	0	0	0	0	0	0	0	0	0	0	0	0	0	0	0	0	0
		G2-Crimson	0	0	0	0	0	0	0	0	0	0	0	0	0	0	0	0	0	0	0	0	0	0	0	0	0	0	0	0	0	0	0	0	0	0	0	0	0	0	0	0	0	0	0	0	0	0	0
RVCr 49	Cell 21-2-2	G1-mKO2	0	0	0	0	0	0	0	0	0	0	0	0	0	0	0	0	0	0	0	0	0	0	0	0	0	0	0	0	0	0	0	0	0	0	0	0	0	0	0	0	0	0	0	0	0	0	0
		G2-Crimson	0	0	0	0	0	0	0	0	0	0	0	0	0	0	0	0	0	0	0	0	0	0	0	0	0	0	0	0	0	0	0	0	0	0	0	0	0	0	0	0	0	0	0	0	0	0	0
RVCr 49	Cell 22	G1-mKO2	1688	744	568	564	663	723	714	666	588	559	575	868	679	845	392	396	357	438	397	910	673.5	437	1264	1011	282	97	245	285	389	570	813	1057	1583	2210	2952	3813	4875	6119	7139	7882	8546	9169	9315	9364	9184	8363	7736
		G2-Crimson	50336	51919	54637	56520	59578	62210	65262	68124	64391	63620	75931	75320	76803	83820	77298	88171	84915	96012	96194	100164	106014	111865	82705	99906	28998	1648	1650	1457	761	702	708	681	918	1098	708	1167	1243	1545	2355	3567	4436	6266	6898	8353	10655	11769	14220
RVCr 49	Cell 22-2	G1-mKO2	0	0	0	0	0	0	0	0	0	0	0	0	0	0	0	0	0	0	0	0	0	0	0	0	238	80	202	269	361	369	461	657	1167	1456	2135	2749	3677	4906	6756	7256	8415	9694	10346	11642	11699	12814	13122
		G2-Crimson	0	0	0	0	0	0	0	0	0	0	0	0	0	0	0	0	0	0	0	0	0	0	0	0	30397	1627	1619	1228	998	1123	978	1026	963	968	1038	1196	1617	1391	1270	2078	2500	2877	3925	5640	6552	8484	10341
RVCr 49	Cell 23	G1-mKO2	7735	9471	11792	13326	14837	15755	16614	16738	16751	16795	15578	14157	12802	12243	10420	9024	6604	4427	2743	1795	1457	1331	1193	1065	1141	929	822	973	868	768	786	704	589	616	570	515	554	593	485	519	577	685	640	659	616	632	301
		G2-Crimson	1648	2438	2010	2120	5089	8536	10449	14030	16444	21158	23299	27238	28817	34100	35298	40272	41078	45168	49536	51420	55756	59529	64440	67280	68448	70038	73504	78043	78465	82129	89258	83952	84183	95610	95706	97007	102772	108536	109091	113972	114661	114940	115636	121854	118475	131002	71312
RVCr 49	Cell 23-4	G1-mKO2	0	0	0	0	0	0	0	0	0	0	0	0	0	0	0	0	0	0	0	0	0	0	0	0	0	0	0	0	0	0	0	0	0	0	0	0	0	0	0	0	0	0	0	0	0	0	0
		G2-Crimson	0	0	0	0	0	0	0	0	0	0	0	0	0	0	0	0	0	0	0	0	0	0	0	0	0	0	0	0	0	0	0	0	0	0	0	0	0	0	0	0	0	0	0	0	0	0	0
RVCr 49	Cell 23-3	G1-mKO2	0	0	0	0	0	0	0	0	0	0	0	0	0	0	0	0	0	0	0	0	0	0	0	0	0	0	0	0	0	0	0	0	0	0	0	0	0	0	0	0	0	0	0	0	0	0	0
		G2-Crimson	0	0	0	0	0	0	0	0	0	0	0	0	0	0	0	0	0	0	0	0	0	0	0	0	0	0	0	0	0	0	0	0	0	0	0	0	0	0	0	0	0	0	0	0	0	0	0
RVCr 49	Cell 23-3-2	G1-mKO2	0	0	0	0	0	0	0	0	0	0	0	0	0	0	0	0	0	0	0	0	0	0	0	0	0	0	0	0	0	0	0	0	0	0	0	0	0	0	0	0	0	0	0	0	0	0	0
		G2-Crimson	0	0	0	0	0	0	0	0	0	0	0	0	0	0	0	0	0	0	0	0	0	0	0	0	0	0	0	0	0	0	0	0	0	0	0	0	0	0	0	0	0	0	0	0	0	0	0
RVCr 49	Cell 23-2	G1-mKO2	0	0	0	0	0	0	0	0	0	0	0	0	0	0	0	0	0	0	0	0	0	0	0	0	0	0	0	0	0	0	0	0	0	0	0	0	0	0	0	0	0	0	0	0	0	0	0
		G2-Crimson	0	0	0	0	0	0	0	0	0	0	0	0	0	0	0	0	0	0	0	0	0	0	0	0	0	0	0	0	0	0	0	0	0	0	0	0	0	0	0	0	0	0	0	0	0	0	0
RVCr 49	Cell 23-2-3	G1-mKO2	0	0	0	0	0	0	0	0	0	0	0	0	0	0	0	0	0	0	0	0	0	0	0	0	0	0	0	0	0	0	0	0	0	0	0	0	0	0	0	0	0	0	0	0	0	0	0
		G2-Crimson	0	0	0	0	0	0	0	0	0	0	0	0	0	0	0	0	0	0	0	0	0	0	0	0	0	0	0	0	0	0	0	0	0	0	0	0	0	0	0	0	0	0	0	0	0	0	0
RVCr 49	Cell 23-2-2	G1-mKO2	0	0	0	0	0	0	0	0	0	0	0	0	0	0	0	0	0	0	0	0	0	0	0	0	0	0	0	0	0	0	0	0	0	0	0	0	0	0	0	0	0	0	0	0	0	0	0
		G2-Crimson	0	0	0	0	0	0	0	0	0	0	0	0	0	0	0	0	0	0	0	0	0	0	0	0	0	0	0	0	0	0	0	0	0	0	0	0	0	0	0	0	0	0	0	0	0	0	0
RVCr 49	Cell 23-2-2-2	G1-mKO2	0	0	0	0	0	0	0	0	0	0	0	0	0	0	0	0	0	0	0	0	0	0	0	0	0	0	0	0	0	0	0	0	0	0	0	0	0	0	0	0	0	0	0	0	0	0	0
		G2-Crimson	0	0	0	0	0	0	0	0	0	0	0	0	0	0	0	0	0	0	0	0	0	0	0	0	0	0	0	0	0	0	0	0	0	0	0	0	0	0	0	0	0	0	0	0	0	0	0
RVCr 49	Cell 24	G1-mKO2	27232	25078	22907	19300	17064	13745	10857	7317	4461	2488	1096	610	626	306	723	765	749	676	789	673	421	653	392	474	825	813	799	847	793	799	1376	1158	423	527	199	450	524	633	1262	960	1502	1592.5	1683	3765	5604	6073	7832
		G2-Crimson	112090	119422	123643	128137	132711	138147	142472	145690	146634	152006	155727	150025	153539	151991	166806	157744	156576	154153	159983	153692	142322	157509	152161	152149	167401	173108	174248	175127	180473	169357	245622	217777	105145	73747	19330	13333	12895	11019	11062	6270	3622	2259	896	1040	912	1073	1063
RVCr 49	Cell 24-3	G1-mKO2	0	0	0	0	0	0	0	0	0	0	0	0	0	0	0	0	0	0	0	0	0	0	0	0	0	0	0	0	0	0	0	0	0	0	0	0	0	0	0	0	0	0	0	0	0	0	0
		G2-Crimson	0	0	0	0	0	0	0	0	0	0	0	0	0	0	0	0	0	0	0	0	0	0	0	0	0	0	0	0	0	0	0	0	0	0	0	0	0	0	0	0	0	0	0	0	0	0	0
RVCr 49	Cell 24-2	G1-mKO2	0	0	0	0	0	0	0	0	0	0	0	0	0	0	0	0	0	0	0	0	0	0	0	0	0	0	0	0	0	0	0	0	1287	394	395	475	637	740	1068	1428	2195	3045	3679	4765	5079	8424	10233
		G2-Crimson	0	0	0	0	0	0	0	0	0	0	0	0	0	0	0	0	0	0	0	0	0	0	0	0	0	0	0	0	0	0	0	0	106663	69375	17246	13111	11772	10307	8434	6140	3703	2976	990	1145	991	1055	1155
RVCr 49	Cell 25	G1-mKO2	1255	1161	1127	1138	1126	1145	1201	1499	1793	1585	1237	1345	870	1637	1530	532	396	311	356	230	6021	9625	13038	13449	14903	16649	20013	23357	24528	10911	13783	15237	17059	18849	19508	21257	20642	21847	21351	19925	18007	17285	13475	11672	7659	4406	1720
		G2-Crimson	241430	250262	255669	260749	267815	270898	276090	275492	278953	280333	289291	279412	186827	306379	310161	121906	29464	7917	7157	3834	16073	23666	26852	23141	25102	24873	28100	30937	28916	2453	2468	2119	2921	2976	3851	6350	8654	13074	17430	19984	24073	29799	32559	38921	40549	49214	49960
RVCr 49	Cell 25-4	G1-mKO2	0	0	0	0	0	0	0	0	0	0	0	0	0	0	0	0	0	0	0	0	0	0	0	0	0	0	0	0	0	0	0	0	0	0	0	0	0	0	0	0	0	0	0	0	0	0	0
		G2-Crimson	0	0	0	0	0	0	0	0	0	0	0	0	0	0	0	0	0	0	0	0	0	0	0	0	0	0	0	0	0	0	0	0	0	0	0	0	0	0	0	0	0	0	0	0	0	0	0
RVCr 49	Cell 25-3	G1-mKO2	0	0	0	0	0	0	0	0	0	0	0	0	0	0	0	0	0	0	0	0	0	0	0	0	0	0	0	0	0	0	0	0	0	0	0	0	0	0	0	0	0	0	0	0	0	0	0
		G2-Crimson	0	0	0	0	0	0	0	0	0	0	0	0	0	0	0	0	0	0	0	0	0	0	0	0	0	0	0	0	0	0	0	0	0	0	0	0	0	0	0	0	0	0	0	0	0	0	0
RVCr 49	Cell 25-3-2	G1-mKO2	0	0	0	0	0	0	0	0	0	0	0	0	0	0	0	0	0	0	0	0	0	0	0	0	0	0	0	0	0	0	0	0	0	0	0	0	0	0	0	0	0	0	0	0	0	0	0
		G2-Crimson	0	0	0	0	0	0	0	0	0	0	0	0	0	0	0	0	0	0	0	0	0	0	0	0	0	0	0	0	0	0	0	0	0	0	0	0	0	0	0	0	0	0	0	0	0	0	0
RVCr 49	Cell 25-2	G1-mKO2	0	0	0	0	0	0	0	0	0	0	0	0	0	0	0	367	552	508	755	913	1681	7605	11159	12036	15222	16619	20496	22786	24882	13010	15766	17702	21585	25248	28248	31630	34034	37806	40088	42702	44600	43094	41013	41669	38492	41129	36945
		G2-Crimson	0	0	0	0	0	0	0	0	0	0	0	0	0	0	0	119631	40024	9222	7779	5185	4870	17268	20361	18924	22759	21076	25855	25534	25665	2249	2321	2311	2471	2563	2561	2609	2384	2817	2951	2980	4303	5323	7130	11287	13247	18035	21201
RVCr 49	Cell 25-2-2	G1-mKO2	0	0	0	0	0	0	0	0	0	0	0	0	0	0	0	0	0	0	0	0	0	0	0	0	0	0	0	0	0	0	0	0	0	0	0	0	0	0	0	0	0	0	0	0	0	0	0
		G2-Crimson	0	0	0	0	0	0	0	0	0	0	0	0	0	0	0	0	0	0	0	0	0	0	0	0	0	0	0	0	0	0	0	0	0	0	0	0	0	0	0	0	0	0	0	0	0	0	0
RVCr 49	Cell 26	G1-mKO2	1381	882	13383	1002	1057	1312	1266	5372	334	153	5640	7170	9799.5	12429	12907	13385	15346.5	17308	19621	21934	24097.5	26261	28179	30097	30444	30791	29654	28517	5243	3685	2408	1776	1144	841	639	556	877	752	724	797	770	710	761	830	837	901	880
		G2-Crimson	263475	267312	358191	272756	281903	284753	273780	75410	12479	3208	17028	17724	22620.5	27517	27395	27273	28977	30681	30676	30671	34586.5	38502	41576	44650	51118	57586	60499	63412	21251	25522	26705	30156.5	33608	38316	37960	45171	47315	50612	54583	58523	61748	61596	64318	71342	73718	83225	82250
RVCr 49	Cell 26-4	G1-mKO2	0	0	0	0	0	0	0	0	0	0	0	0	0	0	0	0	0	0	0	0	0	0	0	0	0	0	0	0	0	0	0	0	0	0	0	0	0	0	0	0	0	0	0	0	0	0	0
		G2-Crimson	0	0	0	0	0	0	0	0	0	0	0	0	0	0	0	0	0	0	0	0	0	0	0	0	0	0	0	0	0	0	0	0	0	0	0	0	0	0	0	0	0	0	0	0	0	0	0
RVCr 49	Cell 26-3	G1-mKO2	0	0	0	0	0	0	0	0	0	0	0	0	0	0	0	0	0	0	0	0	0	0	0	0	0	0	0	0	0	0	0	0	0	0	0	0	0	0	0	0	0	0	0	0	0	0	0
		G2-Crimson	0	0	0	0	0	0	0	0	0	0	0	0	0	0	0	0	0	0	0	0	0	0	0	0	0	0	0	0	0	0	0	0	0	0	0	0	0	0	0	0	0	0	0	0	0	0	0
RVCr 49	Cell 26-3-2	G1-mKO2	0	0	0	0	0	0	0	0	0	0	0	0	0	0	0	0	0	0	0	0	0	0	0	0	0	0	0	0	0	0	0	0	0	0	0	0	0	0	0	0	0	0	0	0	0	0	0
		G2-Crimson	0	0	0	0	0	0	0	0	0	0	0	0	0	0	0	0	0	0	0	0	0	0	0	0	0	0	0	0	0	0	0	0	0	0	0	0	0	0	0	0	0	0	0	0	0	0	0
RVCr 49	Cell 26-2	G1-mKO2	0	0	0	0	0	0	0	5290	4177	247	3769	5149	7563	9977	11991.5	14006	16357.5	18709	21289.5	23870	26442	29014	30485	31956	32248.5	32541	32541.5	32542	3335	3852	2758	2114	1238	1292	888	744	497	1013	733	651	693	600	644	651	733	815	780
		G2-Crimson	0	0	0	0	0	0	0	76275	34175	3977	12449	14036	19300.5	24565	27388.5	30212	32112.5	34013	35320.5	36628	41154.5	45681	48786.5	51892	58721	65550	75088	84626	22623	30696	36551	36703	41872	48777	52428	57975	62607	68712	74488	78582	88222	88931	94676	103410	105350	120081	124824
RVCr 49	Cell 26-2-3	G1-mKO2	0	0	0	0	0	0	0	0	0	0	0	0	0	0	0	0	0	0	0	0	0	0	0	0	0	0	0	0	0	0	0	0	0	0	0	0	0	0	0	0	0	0	0	0	0	0	0
		G2-Crimson	0	0	0	0	0	0	0	0	0	0	0	0	0	0	0	0	0	0	0	0	0	0	0	0	0	0	0	0	0	0	0	0	0	0	0	0	0	0	0	0	0	0	0	0	0	0	0
RVCr 49	Cell 26-2-2	G1-mKO2	0	0	0	0	0	0	0	0	0	0	0	0	0	0	0	0	0	0	0	0	0	0	0	0	0	0	0	0	0	0	0	0	0	0	0	0	0	0	0	0	0	0	0	0	0	0	0
		G2-Crimson	0	0	0	0	0	0	0	0	0	0	0	0	0	0	0	0	0	0	0	0	0	0	0	0	0	0	0	0	0	0	0	0	0	0	0	0	0	0	0	0	0	0	0	0	0	0	0
RVCr 49	Cell 26-2-2-2	G1-mKO2	0	0	0	0	0	0	0	0	0	0	0	0	0	0	0	0	0	0	0	0	0	0	0	0	0	0	0	0	0	0	0	0	0	0	0	0	0	0	0	0	0	0	0	0	0	0	0
		G2-Crimson	0	0	0	0	0	0	0	0	0	0	0	0	0	0	0	0	0	0	0	0	0	0	0	0	0	0	0	0	0	0	0	0	0	0	0	0	0	0	0	0	0	0	0	0	0	0	0
RVCr 49	Cell 27	G1-mKO2	475	414	404	434	458	461	480	435	428	730	666	761	155	97	70	2087	2662	2893	3736	4131	5273	5741	7150	10078	9794	5104	6512	7277	7087	8670	9989	8710	9588.5	10467	9532	9650	9462	8523	7803	6587	4896	3037	1322	449	263	148	284
		G2-Crimson	67124	70552	74376	73732	80359	81896	89603	89339	95201	94152	102739	71165	7238	2294	587	5577	6245	6794	7845	7448	8610	8527	9450	13290	12245	1819	2127	3700	5544	8565	12078	13398	23092	32786	23323	26448	29998	33014	37999	39403	41345	42781	43741	45280	44233	51553	52583
RVCr 49	Cell 27-2	G1-mKO2	0	0	0	0	0	0	0	0	0	0	0	0	188	43	1227	2419	2775	3224	3973	4634	5407	5624	7100	8344	9067	10023	10604	11859	12311	5127	5422	5943	7308	7925	8762	9678	10136	11398	10823	12149	12491	13502	12905	14196	13977	15121	16376
		G2-Crimson	0	0	0	0	0	0	0	0	0	0	0	0	8336	946	3767	6731	7389	8119	9210	10619	11028	10303	11840	12881	13024	13299	14105	15326	15176	1083	1014	987	1195	1251	1192	1144	1125	1511	1158	1211	1306	1354	930	1506	1718	1617	1873
RVCr 49	Cell 28	G1-mKO2	510	451	452	469	491	563	632	559	532	565	561	447	680	359	304	139	173	2664	2861	3473	5315	6195	6356	9046	9526	3831	6265	7533	8196	10400	11862	13043	13659	15976	17824	19319	20058	20142	21197	21526	20400	19697	19954	19641	17798	17855	16104
		G2-Crimson	102722	105096	109342	114803	119147	128493	142322	135492	129303	129905	132553	106568	131828	119705	23560	4723	1842	8399	7017	7930	10108	11133	9920	13187	12075	663	1029	858	1148	1127	895	1241	1224	1074	1822	4391	5314	8588	12208	15124	17678	19585	22761	26697	27289	34419	36741
RVCr 49	Cell 28-5	G1-mKO2	0	0	0	0	0	0	0	0	0	0	0	0	0	0	0	0	0	0	0	0	0	0	0	0	0	0	0	0	0	0	0	0	0	0	0	0	0	0	0	0	0	0	0	0	0	0	0
		G2-Crimson	0	0	0	0	0	0	0	0	0	0	0	0	0	0	0	0	0	0	0	0	0	0	0	0	0	0	0	0	0	0	0	0	0	0	0	0	0	0	0	0	0	0	0	0	0	0	0
RVCr 49	Cell 28-4	G1-mKO2	0	0	0	0	0	0	0	0	0	0	0	0	0	0	0	0	0	0	0	0	0	0	0	0	0	0	0	0	0	0	0	0	0	0	0	0	0	0	0	0	0	0	0	0	0	0	0
		G2-Crimson	0	0	0	0	0	0	0	0	0	0	0	0	0	0	0	0	0	0	0	0	0	0	0	0	0	0	0	0	0	0	0	0	0	0	0	0	0	0	0	0	0	0	0	0	0	0	0
RVCr 49	Cell 28-4-2	G1-mKO2	0	0	0	0	0	0	0	0	0	0	0	0	0	0	0	0	0	0	0	0	0	0	0	0	0	0	0	0	0	0	0	0	0	0	0	0	0	0	0	0	0	0	0	0	0	0	0
		G2-Crimson	0	0	0	0	0	0	0	0	0	0	0	0	0	0	0	0	0	0	0	0	0	0	0	0	0	0	0	0	0	0	0	0	0	0	0	0	0	0	0	0	0	0	0	0	0	0	0
RVCr 49	Cell 28-3	G1-mKO2	0	0	0	0	0	0	0	0	0	0	0	0	0	0	0	0	0	0	0	0	0	0	0	0	0	0	0	0	0	0	0	0	0	0	0	0	0	0	0	0	0	0	0	0	0	0	0
		G2-Crimson	0	0	0	0	0	0	0	0	0	0	0	0	0	0	0	0	0	0	0	0	0	0	0	0	0	0	0	0	0	0	0	0	0	0	0	0	0	0	0	0	0	0	0	0	0	0	0
RVCr 49	Cell 28-2	G1-mKO2	0	0	0	0	0	0	0	0	0	0	0	0	0	0	326	118	104	2541	2946	4294	5541	5930	7529	9468	10459	4079	6586	8591	9558	11957	13590	13626	15650	18174	19378	20935	21136	22333	20945	22744	20985	20106	19221	18028	15801	15388	12735
		G2-Crimson	0	0	0	0	0	0	0	0	0	0	0	0	0	0	23250	3088	1392	7171	6481	9002	10194	9155	10630	11699	12439	672	837	921	899	971	1116	827	1148	1244	1587	3393	5467	8101	10343	14111	16619	19447	21921	25196	26980	32777	34837
RVCr 49	Cell 28-2-4	G1-mKO2	0	0	0	0	0	0	0	0	0	0	0	0	0	0	0	0	0	0	0	0	0	0	0	0	0	0	0	0	0	0	0	0	0	0	0	0	0	0	0	0	0	0	0	0	0	0	0
		G2-Crimson	0	0	0	0	0	0	0	0	0	0	0	0	0	0	0	0	0	0	0	0	0	0	0	0	0	0	0	0	0	0	0	0	0	0	0	0	0	0	0	0	0	0	0	0	0	0	0
RVCr 49	Cell 28-2-3	G1-mKO2	0	0	0	0	0	0	0	0	0	0	0	0	0	0	0	0	0	0	0	0	0	0	0	0	0	0	0	0	0	0	0	0	0	0	0	0	0	0	0	0	0	0	0	0	0	0	0
		G2-Crimson	0	0	0	0	0	0	0	0	0	0	0	0	0	0	0	0	0	0	0	0	0	0	0	0	0	0	0	0	0	0	0	0	0	0	0	0	0	0	0	0	0	0	0	0	0	0	0
RVCr 49	Cell 28-2-3-3	G1-mKO2	0	0	0	0	0	0	0	0	0	0	0	0	0	0	0	0	0	0	0	0	0	0	0	0	0	0	0	0	0	0	0	0	0	0	0	0	0	0	0	0	0	0	0	0	0	0	0
		G2-Crimson	0	0	0	0	0	0	0	0	0	0	0	0	0	0	0	0	0	0	0	0	0	0	0	0	0	0	0	0	0	0	0	0	0	0	0	0	0	0	0	0	0	0	0	0	0	0	0
RVCr 49	Cell 28-2-3-2	G1-mKO2	0	0	0	0	0	0	0	0	0	0	0	0	0	0	0	0	0	0	0	0	0	0	0	0	0	0	0	0	0	0	0	0	0	0	0	0	0	0	0	0	0	0	0	0	0	0	0
		G2-Crimson	0	0	0	0	0	0	0	0	0	0	0	0	0	0	0	0	0	0	0	0	0	0	0	0	0	0	0	0	0	0	0	0	0	0	0	0	0	0	0	0	0	0	0	0	0	0	0
RVCr 49	Cell 28-2-2	G1-mKO2	0	0	0	0	0	0	0	0	0	0	0	0	0	0	0	0	0	0	0	0	0	0	0	0	0	0	0	0	0	0	0	0	0	0	0	0	0	0	0	0	0	0	0	0	0	0	0
		G2-Crimson	0	0	0	0	0	0	0	0	0	0	0	0	0	0	0	0	0	0	0	0	0	0	0	0	0	0	0	0	0	0	0	0	0	0	0	0	0	0	0	0	0	0	0	0	0	0	0
RVCr 49	Cell 28-2-2-4	G1-mKO2	0	0	0	0	0	0	0	0	0	0	0	0	0	0	0	0	0	0	0	0	0	0	0	0	0	0	0	0	0	0	0	0	0	0	0	0	0	0	0	0	0	0	0	0	0	0	0
		G2-Crimson	0	0	0	0	0	0	0	0	0	0	0	0	0	0	0	0	0	0	0	0	0	0	0	0	0	0	0	0	0	0	0	0	0	0	0	0	0	0	0	0	0	0	0	0	0	0	0
RVCr 49	Cell 28-2-2-3	G1-mKO2	0	0	0	0	0	0	0	0	0	0	0	0	0	0	0	0	0	0	0	0	0	0	0	0	0	0	0	0	0	0	0	0	0	0	0	0	0	0	0	0	0	0	0	0	0	0	0
		G2-Crimson	0	0	0	0	0	0	0	0	0	0	0	0	0	0	0	0	0	0	0	0	0	0	0	0	0	0	0	0	0	0	0	0	0	0	0	0	0	0	0	0	0	0	0	0	0	0	0
RVCr 49	Cell 28-2-2-2	G1-mKO2	0	0	0	0	0	0	0	0	0	0	0	0	0	0	0	0	0	0	0	0	0	0	0	0	0	0	0	0	0	0	0	0	0	0	0	0	0	0	0	0	0	0	0	0	0	0	0
		G2-Crimson	0	0	0	0	0	0	0	0	0	0	0	0	0	0	0	0	0	0	0	0	0	0	0	0	0	0	0	0	0	0	0	0	0	0	0	0	0	0	0	0	0	0	0	0	0	0	0
RVCr 49	Cell 28-2-2-2-2	G1-mKO2	0	0	0	0	0	0	0	0	0	0	0	0	0	0	0	0	0	0	0	0	0	0	0	0	0	0	0	0	0	0	0	0	0	0	0	0	0	0	0	0	0	0	0	0	0	0	0
		G2-Crimson	0	0	0	0	0	0	0	0	0	0	0	0	0	0	0	0	0	0	0	0	0	0	0	0	0	0	0	0	0	0	0	0	0	0	0	0	0	0	0	0	0	0	0	0	0	0	0
RVCr 49	Cell 29	G1-mKO2	295	229	224	232	232	230	265	245	273	273	276	324	280	346	241	295	295	311	324	335	422	346	430	453	327	316	300	325	347	384	370	290	328	363	248	564	551	358	131	1296	1278	1633	1896	1963	2240	2194	3453
		G2-Crimson	55510	57477	57069	58861	62679	64088	70420	69712	70936	71802	73969	75514	73209	79113	76416	82052	79832	82952	86190	84330	91859	89275	91860	94934	94364	91515	91718	91413	92307	95750	98462	92546	96728	100704	72691	100059	97384	26864	1877	5372	4606	6080	6400	6251	6614	5482	7786
RVCr 49	Cell 29-5	G1-mKO2	0	0	0	0	0	0	0	0	0	0	0	0	0	0	0	0	0	0	0	0	0	0	0	0	0	0	0	0	0	0	0	0	0	0	0	0	0	0	0	0	0	0	0	0	0	0	0
		G2-Crimson	0	0	0	0	0	0	0	0	0	0	0	0	0	0	0	0	0	0	0	0	0	0	0	0	0	0	0	0	0	0	0	0	0	0	0	0	0	0	0	0	0	0	0	0	0	0	0
RVCr 49	Cell 29-4	G1-mKO2	0	0	0	0	0	0	0	0	0	0	0	0	0	0	0	0	0	0	0	0	0	0	0	0	0	0	0	0	0	0	0	0	0	0	0	0	0	0	0	0	0	0	0	0	0	0	0
		G2-Crimson	0	0	0	0	0	0	0	0	0	0	0	0	0	0	0	0	0	0	0	0	0	0	0	0	0	0	0	0	0	0	0	0	0	0	0	0	0	0	0	0	0	0	0	0	0	0	0
RVCr 49	Cell 29-4-2	G1-mKO2	0	0	0	0	0	0	0	0	0	0	0	0	0	0	0	0	0	0	0	0	0	0	0	0	0	0	0	0	0	0	0	0	0	0	0	0	0	0	0	0	0	0	0	0	0	0	0
		G2-Crimson	0	0	0	0	0	0	0	0	0	0	0	0	0	0	0	0	0	0	0	0	0	0	0	0	0	0	0	0	0	0	0	0	0	0	0	0	0	0	0	0	0	0	0	0	0	0	0
RVCr 49	Cell 29-3	G1-mKO2	0	0	0	0	0	0	0	0	0	0	0	0	0	0	0	0	0	0	0	0	0	0	0	0	0	0	0	0	0	0	0	0	0	0	0	0	0	0	0	0	0	0	0	0	0	0	0
		G2-Crimson	0	0	0	0	0	0	0	0	0	0	0	0	0	0	0	0	0	0	0	0	0	0	0	0	0	0	0	0	0	0	0	0	0	0	0	0	0	0	0	0	0	0	0	0	0	0	0
RVCr 49	Cell 29-3-3	G1-mKO2	0	0	0	0	0	0	0	0	0	0	0	0	0	0	0	0	0	0	0	0	0	0	0	0	0	0	0	0	0	0	0	0	0	0	0	0	0	0	0	0	0	0	0	0	0	0	0
		G2-Crimson	0	0	0	0	0	0	0	0	0	0	0	0	0	0	0	0	0	0	0	0	0	0	0	0	0	0	0	0	0	0	0	0	0	0	0	0	0	0	0	0	0	0	0	0	0	0	0
RVCr 49	Cell 29-3-2	G1-mKO2	0	0	0	0	0	0	0	0	0	0	0	0	0	0	0	0	0	0	0	0	0	0	0	0	0	0	0	0	0	0	0	0	0	0	0	0	0	0	0	0	0	0	0	0	0	0	0
		G2-Crimson	0	0	0	0	0	0	0	0	0	0	0	0	0	0	0	0	0	0	0	0	0	0	0	0	0	0	0	0	0	0	0	0	0	0	0	0	0	0	0	0	0	0	0	0	0	0	0
RVCr 49	Cell 29-3-2-2	G1-mKO2	0	0	0	0	0	0	0	0	0	0	0	0	0	0	0	0	0	0	0	0	0	0	0	0	0	0	0	0	0	0	0	0	0	0	0	0	0	0	0	0	0	0	0	0	0	0	0
		G2-Crimson	0	0	0	0	0	0	0	0	0	0	0	0	0	0	0	0	0	0	0	0	0	0	0	0	0	0	0	0	0	0	0	0	0	0	0	0	0	0	0	0	0	0	0	0	0	0	0
RVCr 49	Cell 29-2	G1-mKO2	0	0	0	0	0	0	0	0	0	0	0	0	0	0	0	0	0	0	0	0	0	0	0	0	0	0	0	0	0	0	0	0	0	0	0	0	0	313	69	1664	1466	1545	1569	1782	2406	2240	2582
		G2-Crimson	0	0	0	0	0	0	0	0	0	0	0	0	0	0	0	0	0	0	0	0	0	0	0	0	0	0	0	0	0	0	0	0	0	0	0	0	0	17629	1139	7187	5978	5890	5882	5800	6968	5587	7120
RVCr 49	Cell 29-2-4	G1-mKO2	0	0	0	0	0	0	0	0	0	0	0	0	0	0	0	0	0	0	0	0	0	0	0	0	0	0	0	0	0	0	0	0	0	0	0	0	0	0	0	0	0	0	0	0	0	0	0
		G2-Crimson	0	0	0	0	0	0	0	0	0	0	0	0	0	0	0	0	0	0	0	0	0	0	0	0	0	0	0	0	0	0	0	0	0	0	0	0	0	0	0	0	0	0	0	0	0	0	0
RVCr 49	Cell 29-2-3	G1-mKO2	0	0	0	0	0	0	0	0	0	0	0	0	0	0	0	0	0	0	0	0	0	0	0	0	0	0	0	0	0	0	0	0	0	0	0	0	0	0	0	0	0	0	0	0	0	0	0
		G2-Crimson	0	0	0	0	0	0	0	0	0	0	0	0	0	0	0	0	0	0	0	0	0	0	0	0	0	0	0	0	0	0	0	0	0	0	0	0	0	0	0	0	0	0	0	0	0	0	0
RVCr 49	Cell 29-2-3-2	G1-mKO2	0	0	0	0	0	0	0	0	0	0	0	0	0	0	0	0	0	0	0	0	0	0	0	0	0	0	0	0	0	0	0	0	0	0	0	0	0	0	0	0	0	0	0	0	0	0	0
		G2-Crimson	0	0	0	0	0	0	0	0	0	0	0	0	0	0	0	0	0	0	0	0	0	0	0	0	0	0	0	0	0	0	0	0	0	0	0	0	0	0	0	0	0	0	0	0	0	0	0
RVCr 49	Cell 29-2-2	G1-mKO2	0	0	0	0	0	0	0	0	0	0	0	0	0	0	0	0	0	0	0	0	0	0	0	0	0	0	0	0	0	0	0	0	0	0	0	0	0	0	0	0	0	0	0	0	0	0	0
		G2-Crimson	0	0	0	0	0	0	0	0	0	0	0	0	0	0	0	0	0	0	0	0	0	0	0	0	0	0	0	0	0	0	0	0	0	0	0	0	0	0	0	0	0	0	0	0	0	0	0
RVCr 49	Cell 29-2-2-3	G1-mKO2	0	0	0	0	0	0	0	0	0	0	0	0	0	0	0	0	0	0	0	0	0	0	0	0	0	0	0	0	0	0	0	0	0	0	0	0	0	0	0	0	0	0	0	0	0	0	0
		G2-Crimson	0	0	0	0	0	0	0	0	0	0	0	0	0	0	0	0	0	0	0	0	0	0	0	0	0	0	0	0	0	0	0	0	0	0	0	0	0	0	0	0	0	0	0	0	0	0	0
RVCr 49	Cell 29-2-2-2	G1-mKO2	0	0	0	0	0	0	0	0	0	0	0	0	0	0	0	0	0	0	0	0	0	0	0	0	0	0	0	0	0	0	0	0	0	0	0	0	0	0	0	0	0	0	0	0	0	0	0
		G2-Crimson	0	0	0	0	0	0	0	0	0	0	0	0	0	0	0	0	0	0	0	0	0	0	0	0	0	0	0	0	0	0	0	0	0	0	0	0	0	0	0	0	0	0	0	0	0	0	0
RVCr 49	Cell 29-2-2-2-2	G1-mKO2	0	0	0	0	0	0	0	0	0	0	0	0	0	0	0	0	0	0	0	0	0	0	0	0	0	0	0	0	0	0	0	0	0	0	0	0	0	0	0	0	0	0	0	0	0	0	0
		G2-Crimson	0	0	0	0	0	0	0	0	0	0	0	0	0	0	0	0	0	0	0	0	0	0	0	0	0	0	0	0	0	0	0	0	0	0	0	0	0	0	0	0	0	0	0	0	0	0	0
RVCr 49	Cell 30	G1-mKO2	806	775	393	271	104	89	1788	2812	3107	4467	4211	5092	4145	5719	6169	6791	2094	2981	3342	4556	5130	13330	6884	8005	9058	8883	10920	12077	12170	13912	14742	14502	16215	17398	18429	18594	20287	20577	20457	21908	22368	21677	23184	22725	23551	27434	28308
		G2-Crimson	176692	174674	41817	18776	3400	1250	4798	6354	6931	9762	8673	9460	6913	8734	9472	9025	944	802	704	1094	1159	12959	1055	1254	845	849	1012	998	892	1047	1088	1138	1137	1158	1235	881	903	837	1334	1019	1493	855	1277	1437	1304	2104	2591
RVCr 49	Cell 30-3	G1-mKO2	0	0	0	0	0	0	0	0	0	0	0	0	0	0	0	0	0	0	0	0	0	0	0	0	0	0	0	0	0	0	0	0	0	0	0	0	0	0	0	0	0	0	0	0	0	0	0
		G2-Crimson	0	0	0	0	0	0	0	0	0	0	0	0	0	0	0	0	0	0	0	0	0	0	0	0	0	0	0	0	0	0	0	0	0	0	0	0	0	0	0	0	0	0	0	0	0	0	0
RVCr 49	Cell 30-3-2	G1-mKO2	0	0	0	0	0	0	0	0	0	0	0	0	0	0	0	0	0	0	0	0	0	0	0	0	0	0	0	0	0	0	0	0	0	0	0	0	0	0	0	0	0	0	0	0	0	0	0
		G2-Crimson	0	0	0	0	0	0	0	0	0	0	0	0	0	0	0	0	0	0	0	0	0	0	0	0	0	0	0	0	0	0	0	0	0	0	0	0	0	0	0	0	0	0	0	0	0	0	0
RVCr 49	Cell 30-2	G1-mKO2	0	0	505	530	195	1325	1342	2340	3174	3988	4789	5094	1280	2652	3034	4298	5946	6516	8170	8555	10749	11907	13377	15174	16460	16638	18135	19796	20171	23250	24571	25157	26178	28062	28473	30991	30802	31898	30863	29651	28254	28545	27225	28373	27060	28106	24898
		G2-Crimson	0	0	61319	37046	4243	5050	4996	7084	8077	8187	9070	9016	404	486	506	543	807	744	702	678	1042	892	1127	997	946	1431	1013	1219	1161	1535	1835	1692	2197	2810	3960	5254	5702	8089	9393	11154	12723	14306	14917	17759	19406	23101	23717
RVCr 49	Cell 30-2-3	G1-mKO2	0	0	0	0	0	0	0	0	0	0	0	0	0	0	0	0	0	0	0	0	0	0	0	0	0	0	0	0	0	0	0	0	0	0	0	0	0	0	0	0	0	0	0	0	0	0	0
		G2-Crimson	0	0	0	0	0	0	0	0	0	0	0	0	0	0	0	0	0	0	0	0	0	0	0	0	0	0	0	0	0	0	0	0	0	0	0	0	0	0	0	0	0	0	0	0	0	0	0
RVCr 49	Cell 30-2-2	G1-mKO2	0	0	0	0	0	0	0	0	0	0	0	0	0	0	0	0	0	0	0	0	0	0	0	0	0	0	0	0	0	0	0	0	0	0	0	0	0	0	0	0	0	0	0	0	0	0	0
		G2-Crimson	0	0	0	0	0	0	0	0	0	0	0	0	0	0	0	0	0	0	0	0	0	0	0	0	0	0	0	0	0	0	0	0	0	0	0	0	0	0	0	0	0	0	0	0	0	0	0
RVCr 49	Cell 31	G1-mKO2	502	320	319	336	317	309	349	372	385	397	401	454	420	259	398	582	70	3231	3694	4367	5771	6267	7564	9062	10910	12908	14836	5162	6568	8574	7792	9283	10276	10947	11282	11857	10960	10087	9938	8718	7686	6879	5856	5045	2845	2478	1379
		G2-Crimson	107493	104911	109775	115865	121518	129586	137107	141594	148556	154454	159191	160822	164736	76465	75529	122013	7190	22129	19881	18866	19645	19436	18614	19079	21558	22287	24006	1072	1544	2211	4034	6669	10394	13448	17292	21707	23802	27108	31008	33856	36562	40535	40400	47557	47406	56929	61355
RVCr 49	Cell 31-5	G1-mKO2	0	0	0	0	0	0	0	0	0	0	0	0	0	0	0	0	0	0	0	0	0	0	0	0	0	0	0	0	0	0	0	0	0	0	0	0	0	0	0	0	0	0	0	0	0	0	0
		G2-Crimson	0	0	0	0	0	0	0	0	0	0	0	0	0	0	0	0	0	0	0	0	0	0	0	0	0	0	0	0	0	0	0	0	0	0	0	0	0	0	0	0	0	0	0	0	0	0	0
RVCr 49	Cell 31-4	G1-mKO2	0	0	0	0	0	0	0	0	0	0	0	0	0	0	0	0	0	0	0	0	0	0	0	0	0	0	0	0	0	0	0	0	0	0	0	0	0	0	0	0	0	0	0	0	0	0	0
		G2-Crimson	0	0	0	0	0	0	0	0	0	0	0	0	0	0	0	0	0	0	0	0	0	0	0	0	0	0	0	0	0	0	0	0	0	0	0	0	0	0	0	0	0	0	0	0	0	0	0
RVCr 49	Cell 31-3	G1-mKO2	0	0	0	0	0	0	0	0	0	0	0	0	0	0	0	0	0	0	0	0	0	0	0	0	0	0	0	0	0	0	0	0	0	0	0	0	0	0	0	0	0	0	0	0	0	0	0
		G2-Crimson	0	0	0	0	0	0	0	0	0	0	0	0	0	0	0	0	0	0	0	0	0	0	0	0	0	0	0	0	0	0	0	0	0	0	0	0	0	0	0	0	0	0	0	0	0	0	0
RVCr 49	Cell 31-2	G1-mKO2	0	0	0	0	0	0	0	0	0	0	0	0	0	0	0	0	79	3125	3898	4222	5740	6256	8708	9465	10347	14089	14285	16186	15688	17583	20371	20428	6946	7953	6681	5507	4921	3424	2267	1629	1102	701	334	279	547	423	402
		G2-Crimson	0	0	0	0	0	0	0	0	0	0	0	0	0	0	0	0	10844	21934	19632	17302	19067	18119	22283	20322	20803	27235	25146	25841	25579	29510	36584	40075	11988	16524	17684	20115	25171	26928	28335	32219	34337	32528	32828	40468	41070	46785	49099
RVCr 49	Cell 31-2-3	G1-mKO2	0	0	0	0	0	0	0	0	0	0	0	0	0	0	0	0	0	0	0	0	0	0	0	0	0	0	0	0	0	0	0	0	0	0	0	0	0	0	0	0	0	0	0	0	0	0	0
		G2-Crimson	0	0	0	0	0	0	0	0	0	0	0	0	0	0	0	0	0	0	0	0	0	0	0	0	0	0	0	0	0	0	0	0	0	0	0	0	0	0	0	0	0	0	0	0	0	0	0
RVCr 49	Cell 31-2-2	G1-mKO2	0	0	0	0	0	0	0	0	0	0	0	0	0	0	0	0	0	0	0	0	0	0	0	0	0	0	0	0	0	0	0	0	0	0	0	0	0	0	0	0	0	0	0	0	0	0	0
		G2-Crimson	0	0	0	0	0	0	0	0	0	0	0	0	0	0	0	0	0	0	0	0	0	0	0	0	0	0	0	0	0	0	0	0	0	0	0	0	0	0	0	0	0	0	0	0	0	0	0
RVCr 49	Cell 31-2-2-2	G1-mKO2	0	0	0	0	0	0	0	0	0	0	0	0	0	0	0	0	0	0	0	0	0	0	0	0	0	0	0	0	0	0	0	0	0	0	0	0	0	0	0	0	0	0	0	0	0	0	0
		G2-Crimson	0	0	0	0	0	0	0	0	0	0	0	0	0	0	0	0	0	0	0	0	0	0	0	0	0	0	0	0	0	0	0	0	0	0	0	0	0	0	0	0	0	0	0	0	0	0	0
RVCr 49	Cell 32	G1-mKO2	22720	23062	22540	22183	22332	21655	21545	20027	18522	16214	13883	10335	7133	3838	1844	1063	684	726	514	452	612	448	524	546	546	376	317	323	498	417	443	477	477	371	345	345	372	373	559	650	706	788	1645	177	230	200	267
		G2-Crimson	3692	5320	6983	7911	12293	13757	17308	18436	21463	23327	24676	26848	28190	30827	29347	33443	31762	34731	29518	33526	41506	40192	40987	48662	48537	40636	40649	39119	49208	43726	51189	50343	51108	50653	49038	42210	43004	48845	60043	15988	55227	53613	6901	742	794	614	1028
RVCr 49	Cell 32-4	G1-mKO2	0	0	0	0	0	0	0	0	0	0	0	0	0	0	0	0	0	0	0	0	0	0	0	0	0	0	0	0	0	0	0	0	0	0	0	0	0	0	0	0	0	0	0	0	0	0	0
		G2-Crimson	0	0	0	0	0	0	0	0	0	0	0	0	0	0	0	0	0	0	0	0	0	0	0	0	0	0	0	0	0	0	0	0	0	0	0	0	0	0	0	0	0	0	0	0	0	0	0
RVCr 49	Cell 32-3	G1-mKO2	0	0	0	0	0	0	0	0	0	0	0	0	0	0	0	0	0	0	0	0	0	0	0	0	0	0	0	0	0	0	0	0	0	0	0	0	0	0	0	0	0	0	0	0	0	0	0
		G2-Crimson	0	0	0	0	0	0	0	0	0	0	0	0	0	0	0	0	0	0	0	0	0	0	0	0	0	0	0	0	0	0	0	0	0	0	0	0	0	0	0	0	0	0	0	0	0	0	0
RVCr 49	Cell 32-3-2	G1-mKO2	0	0	0	0	0	0	0	0	0	0	0	0	0	0	0	0	0	0	0	0	0	0	0	0	0	0	0	0	0	0	0	0	0	0	0	0	0	0	0	0	0	0	0	0	0	0	0
		G2-Crimson	0	0	0	0	0	0	0	0	0	0	0	0	0	0	0	0	0	0	0	0	0	0	0	0	0	0	0	0	0	0	0	0	0	0	0	0	0	0	0	0	0	0	0	0	0	0	0
RVCr 49	Cell 32-2	G1-mKO2	0	0	0	0	0	0	0	0	0	0	0	0	0	0	0	0	0	0	0	0	0	0	0	0	0	0	0	0	0	0	0	0	0	0	0	0	0	0	0	0	0	0	1722	186	291	164	254
		G2-Crimson	0	0	0	0	0	0	0	0	0	0	0	0	0	0	0	0	0	0	0	0	0	0	0	0	0	0	0	0	0	0	0	0	0	0	0	0	0	0	0	0	0	0	7598	685	924	540	1082
RVCr 49	Cell 32-2-3	G1-mKO2	0	0	0	0	0	0	0	0	0	0	0	0	0	0	0	0	0	0	0	0	0	0	0	0	0	0	0	0	0	0	0	0	0	0	0	0	0	0	0	0	0	0	0	0	0	0	0
		G2-Crimson	0	0	0	0	0	0	0	0	0	0	0	0	0	0	0	0	0	0	0	0	0	0	0	0	0	0	0	0	0	0	0	0	0	0	0	0	0	0	0	0	0	0	0	0	0	0	0
RVCr 49	Cell 32-2-2	G1-mKO2	0	0	0	0	0	0	0	0	0	0	0	0	0	0	0	0	0	0	0	0	0	0	0	0	0	0	0	0	0	0	0	0	0	0	0	0	0	0	0	0	0	0	0	0	0	0	0
		G2-Crimson	0	0	0	0	0	0	0	0	0	0	0	0	0	0	0	0	0	0	0	0	0	0	0	0	0	0	0	0	0	0	0	0	0	0	0	0	0	0	0	0	0	0	0	0	0	0	0
RVCr 49	Cell 32-2-2-2	G1-mKO2	0	0	0	0	0	0	0	0	0	0	0	0	0	0	0	0	0	0	0	0	0	0	0	0	0	0	0	0	0	0	0	0	0	0	0	0	0	0	0	0	0	0	0	0	0	0	0
		G2-Crimson	0	0	0	0	0	0	0	0	0	0	0	0	0	0	0	0	0	0	0	0	0	0	0	0	0	0	0	0	0	0	0	0	0	0	0	0	0	0	0	0	0	0	0	0	0	0	0
RVCr 49	Cell 33	G1-mKO2	13693	9798	6466	3147	1324	673	473	547	317	285	286	334	309	334	327	276	281	279	309	317	380	336	375	356	341	360	304	468	456	377	93	110	149	199	5492	5835	7306	7634	7297	9104	10612	2221	3888	5939	6591	8285	8830
		G2-Crimson	64033	61912	63412	67298	66499	67132	71090	72606	73755	77012	77824	79530	82282	88663	83874	94856	95865	99634	104018	103028	115426	116785	123383	128627	122262	126030	134597	111560	121089	36564	6350	4465	4131	3461	24655	21318	23581	20155	16307	17258	18322	1040	1092	1433	1388	1658	2275
RVCr 49	Cell 33-4	G1-mKO2	0	0	0	0	0	0	0	0	0	0	0	0	0	0	0	0	0	0	0	0	0	0	0	0	0	0	0	0	0	0	0	0	0	0	0	0	0	0	0	0	0	0	0	0	0	0	0
		G2-Crimson	0	0	0	0	0	0	0	0	0	0	0	0	0	0	0	0	0	0	0	0	0	0	0	0	0	0	0	0	0	0	0	0	0	0	0	0	0	0	0	0	0	0	0	0	0	0	0
RVCr 49	Cell 33-3	G1-mKO2	0	0	0	0	0	0	0	0	0	0	0	0	0	0	0	0	0	0	0	0	0	0	0	0	0	0	0	0	0	0	0	0	0	0	0	0	0	0	0	0	0	0	0	0	0	0	0
		G2-Crimson	0	0	0	0	0	0	0	0	0	0	0	0	0	0	0	0	0	0	0	0	0	0	0	0	0	0	0	0	0	0	0	0	0	0	0	0	0	0	0	0	0	0	0	0	0	0	0
RVCr 49	Cell 33-3-3	G1-mKO2	0	0	0	0	0	0	0	0	0	0	0	0	0	0	0	0	0	0	0	0	0	0	0	0	0	0	0	0	0	0	0	0	0	0	0	0	0	0	0	0	0	0	0	0	0	0	0
		G2-Crimson	0	0	0	0	0	0	0	0	0	0	0	0	0	0	0	0	0	0	0	0	0	0	0	0	0	0	0	0	0	0	0	0	0	0	0	0	0	0	0	0	0	0	0	0	0	0	0
RVCr 49	Cell 33-3-2	G1-mKO2	0	0	0	0	0	0	0	0	0	0	0	0	0	0	0	0	0	0	0	0	0	0	0	0	0	0	0	0	0	0	0	0	0	0	0	0	0	0	0	0	0	0	0	0	0	0	0
		G2-Crimson	0	0	0	0	0	0	0	0	0	0	0	0	0	0	0	0	0	0	0	0	0	0	0	0	0	0	0	0	0	0	0	0	0	0	0	0	0	0	0	0	0	0	0	0	0	0	0
RVCr 49	Cell 33-3-2-2	G1-mKO2	0	0	0	0	0	0	0	0	0	0	0	0	0	0	0	0	0	0	0	0	0	0	0	0	0	0	0	0	0	0	0	0	0	0	0	0	0	0	0	0	0	0	0	0	0	0	0
		G2-Crimson	0	0	0	0	0	0	0	0	0	0	0	0	0	0	0	0	0	0	0	0	0	0	0	0	0	0	0	0	0	0	0	0	0	0	0	0	0	0	0	0	0	0	0	0	0	0	0
RVCr 49	Cell 33-2	G1-mKO2	0	0	0	0	0	0	0	0	0	0	0	0	0	0	0	0	0	0	0	0	0	0	0	0	0	0	0	0	0	200	91	91	130	156	4115	4743	5390	6918	6057	8273	7987	8377	2040	2920	2632	3636	3700
		G2-Crimson	0	0	0	0	0	0	0	0	0	0	0	0	0	0	0	0	0	0	0	0	0	0	0	0	0	0	0	0	0	24823	4593	4201	3685	2467	19981	19972	20122	23618	17018	23362	20559	20785	2601	4261	4848	8220	10778
RVCr 49	Cell 33-2-4	G1-mKO2	0	0	0	0	0	0	0	0	0	0	0	0	0	0	0	0	0	0	0	0	0	0	0	0	0	0	0	0	0	0	0	0	0	0	0	0	0	0	0	0	0	0	0	0	0	0	0
		G2-Crimson	0	0	0	0	0	0	0	0	0	0	0	0	0	0	0	0	0	0	0	0	0	0	0	0	0	0	0	0	0	0	0	0	0	0	0	0	0	0	0	0	0	0	0	0	0	0	0
RVCr 49	Cell 33-2-3	G1-mKO2	0	0	0	0	0	0	0	0	0	0	0	0	0	0	0	0	0	0	0	0	0	0	0	0	0	0	0	0	0	0	0	0	0	0	0	0	0	0	0	0	0	0	0	0	0	0	0
		G2-Crimson	0	0	0	0	0	0	0	0	0	0	0	0	0	0	0	0	0	0	0	0	0	0	0	0	0	0	0	0	0	0	0	0	0	0	0	0	0	0	0	0	0	0	0	0	0	0	0
RVCr 49	Cell 33-2-3-2	G1-mKO2	0	0	0	0	0	0	0	0	0	0	0	0	0	0	0	0	0	0	0	0	0	0	0	0	0	0	0	0	0	0	0	0	0	0	0	0	0	0	0	0	0	0	0	0	0	0	0
		G2-Crimson	0	0	0	0	0	0	0	0	0	0	0	0	0	0	0	0	0	0	0	0	0	0	0	0	0	0	0	0	0	0	0	0	0	0	0	0	0	0	0	0	0	0	0	0	0	0	0
RVCr 49	Cell 33-2-2	G1-mKO2	0	0	0	0	0	0	0	0	0	0	0	0	0	0	0	0	0	0	0	0	0	0	0	0	0	0	0	0	0	0	0	0	0	0	0	0	0	0	0	0	0	0	0	0	0	0	0
		G2-Crimson	0	0	0	0	0	0	0	0	0	0	0	0	0	0	0	0	0	0	0	0	0	0	0	0	0	0	0	0	0	0	0	0	0	0	0	0	0	0	0	0	0	0	0	0	0	0	0
RVCr 49	Cell 33-2-2-3	G1-mKO2	0	0	0	0	0	0	0	0	0	0	0	0	0	0	0	0	0	0	0	0	0	0	0	0	0	0	0	0	0	0	0	0	0	0	0	0	0	0	0	0	0	0	0	0	0	0	0
		G2-Crimson	0	0	0	0	0	0	0	0	0	0	0	0	0	0	0	0	0	0	0	0	0	0	0	0	0	0	0	0	0	0	0	0	0	0	0	0	0	0	0	0	0	0	0	0	0	0	0
RVCr 49	Cell 33-2-2-2	G1-mKO2	0	0	0	0	0	0	0	0	0	0	0	0	0	0	0	0	0	0	0	0	0	0	0	0	0	0	0	0	0	0	0	0	0	0	0	0	0	0	0	0	0	0	0	0	0	0	0
		G2-Crimson	0	0	0	0	0	0	0	0	0	0	0	0	0	0	0	0	0	0	0	0	0	0	0	0	0	0	0	0	0	0	0	0	0	0	0	0	0	0	0	0	0	0	0	0	0	0	0
RVCr 49	Cell 34	G1-mKO2	41368	42462	43730	42719	42971	39555	39337	36820	35141	32211	27898	23224	18717	13941	7491	4747	2124	1599	1164	915	993	964	1081	17299	17434	948	831	744	15712	845	13958	13905	13640	14211	13422	14350	13988	668	14672	868	1115	14867	820	870	745	112	335
		G2-Crimson	3280	5115	6319	9214	11686	12579	15568	16350	18831	21720	21732	23374	25088	27960	26260	29619	29891	31183	31674	33878	39183	39081	44151	120519	126236	46582	51270	49730	143141	62410	143794	145681	149316	161907	156908	171743	172351	78525	183387	82546	82655	193557	82169	94315	50241	754	611
RVCr 49	Cell 34-4	G1-mKO2	0	0	0	0	0	0	0	0	0	0	0	0	0	0	0	0	0	0	0	0	0	0	0	0	0	0	0	0	0	0	0	0	0	0	0	0	0	0	0	0	0	0	0	0	0	0	0
		G2-Crimson	0	0	0	0	0	0	0	0	0	0	0	0	0	0	0	0	0	0	0	0	0	0	0	0	0	0	0	0	0	0	0	0	0	0	0	0	0	0	0	0	0	0	0	0	0	0	0
RVCr 49	Cell 34-3	G1-mKO2	0	0	0	0	0	0	0	0	0	0	0	0	0	0	0	0	0	0	0	0	0	0	0	0	0	0	0	0	0	0	0	0	0	0	0	0	0	0	0	0	0	0	0	0	0	0	0
		G2-Crimson	0	0	0	0	0	0	0	0	0	0	0	0	0	0	0	0	0	0	0	0	0	0	0	0	0	0	0	0	0	0	0	0	0	0	0	0	0	0	0	0	0	0	0	0	0	0	0
RVCr 49	Cell 34-3-2	G1-mKO2	0	0	0	0	0	0	0	0	0	0	0	0	0	0	0	0	0	0	0	0	0	0	0	0	0	0	0	0	0	0	0	0	0	0	0	0	0	0	0	0	0	0	0	0	0	0	0
		G2-Crimson	0	0	0	0	0	0	0	0	0	0	0	0	0	0	0	0	0	0	0	0	0	0	0	0	0	0	0	0	0	0	0	0	0	0	0	0	0	0	0	0	0	0	0	0	0	0	0
RVCr 49	Cell 34-2	G1-mKO2	0	0	0	0	0	0	0	0	0	0	0	0	0	0	0	0	0	0	0	0	0	0	0	0	0	0	0	0	0	0	0	0	0	0	0	0	0	0	0	0	0	0	0	0	0	121	226
		G2-Crimson	0	0	0	0	0	0	0	0	0	0	0	0	0	0	0	0	0	0	0	0	0	0	0	0	0	0	0	0	0	0	0	0	0	0	0	0	0	0	0	0	0	0	0	0	0	777	444
RVCr 49	Cell 34-2-3	G1-mKO2	0	0	0	0	0	0	0	0	0	0	0	0	0	0	0	0	0	0	0	0	0	0	0	0	0	0	0	0	0	0	0	0	0	0	0	0	0	0	0	0	0	0	0	0	0	0	0
		G2-Crimson	0	0	0	0	0	0	0	0	0	0	0	0	0	0	0	0	0	0	0	0	0	0	0	0	0	0	0	0	0	0	0	0	0	0	0	0	0	0	0	0	0	0	0	0	0	0	0
RVCr 49	Cell 34-2-2	G1-mKO2	0	0	0	0	0	0	0	0	0	0	0	0	0	0	0	0	0	0	0	0	0	0	0	0	0	0	0	0	0	0	0	0	0	0	0	0	0	0	0	0	0	0	0	0	0	0	0
		G2-Crimson	0	0	0	0	0	0	0	0	0	0	0	0	0	0	0	0	0	0	0	0	0	0	0	0	0	0	0	0	0	0	0	0	0	0	0	0	0	0	0	0	0	0	0	0	0	0	0
RVCr 49	Cell 34-2-2-2	G1-mKO2	0	0	0	0	0	0	0	0	0	0	0	0	0	0	0	0	0	0	0	0	0	0	0	0	0	0	0	0	0	0	0	0	0	0	0	0	0	0	0	0	0	0	0	0	0	0	0
		G2-Crimson	0	0	0	0	0	0	0	0	0	0	0	0	0	0	0	0	0	0	0	0	0	0	0	0	0	0	0	0	0	0	0	0	0	0	0	0	0	0	0	0	0	0	0	0	0	0	0
RVCr 49	Cell 35	G1-mKO2	29750	7434	8623	7447	10492	10498	12713	13796	13377	14039	13475	13308	12175	11087	10124	9416	7869	6036	4045	1752	846	661	394	267	491	495	424	469	441	513	547	454	487	513	490	478	527	567	607	604	652	561	590	629	577	628	661
		G2-Crimson	158289	13118	11783	6363	8324	7882	3064	4625	6509	8493	11183	14161	17228	19742	21100	25762	27102	31309	33012	33677	36078	38924	43069	43988	41830	44418	45352	48174	50518	53699	54488	54114	55877	60873	59486	60507	64757	62773	65204	69416	68967	66085	68415	71964	74988	77283	82326
RVCr 49	Cell 35-5	G1-mKO2	0	0	0	0	0	0	0	0	0	0	0	0	0	0	0	0	0	0	0	0	0	0	0	0	0	0	0	0	0	0	0	0	0	0	0	0	0	0	0	0	0	0	0	0	0	0	0
		G2-Crimson	0	0	0	0	0	0	0	0	0	0	0	0	0	0	0	0	0	0	0	0	0	0	0	0	0	0	0	0	0	0	0	0	0	0	0	0	0	0	0	0	0	0	0	0	0	0	0
RVCr 49	Cell 35-4	G1-mKO2	0	0	0	0	0	0	0	0	0	0	0	0	0	0	0	0	0	0	0	0	0	0	0	0	0	0	0	0	0	0	0	0	0	0	0	0	0	0	0	0	0	0	0	0	0	0	0
		G2-Crimson	0	0	0	0	0	0	0	0	0	0	0	0	0	0	0	0	0	0	0	0	0	0	0	0	0	0	0	0	0	0	0	0	0	0	0	0	0	0	0	0	0	0	0	0	0	0	0
RVCr 49	Cell 35-4-2	G1-mKO2	0	0	0	0	0	0	0	0	0	0	0	0	0	0	0	0	0	0	0	0	0	0	0	0	0	0	0	0	0	0	0	0	0	0	0	0	0	0	0	0	0	0	0	0	0	0	0
		G2-Crimson	0	0	0	0	0	0	0	0	0	0	0	0	0	0	0	0	0	0	0	0	0	0	0	0	0	0	0	0	0	0	0	0	0	0	0	0	0	0	0	0	0	0	0	0	0	0	0
RVCr 49	Cell 35-3	G1-mKO2	0	0	0	0	0	0	0	0	0	0	0	0	0	0	0	0	0	0	0	0	0	0	0	0	0	0	0	0	0	0	0	0	0	0	0	0	0	0	0	0	0	0	0	0	0	0	0
		G2-Crimson	0	0	0	0	0	0	0	0	0	0	0	0	0	0	0	0	0	0	0	0	0	0	0	0	0	0	0	0	0	0	0	0	0	0	0	0	0	0	0	0	0	0	0	0	0	0	0
RVCr 49	Cell 35-3-3	G1-mKO2	0	0	0	0	0	0	0	0	0	0	0	0	0	0	0	0	0	0	0	0	0	0	0	0	0	0	0	0	0	0	0	0	0	0	0	0	0	0	0	0	0	0	0	0	0	0	0
		G2-Crimson	0	0	0	0	0	0	0	0	0	0	0	0	0	0	0	0	0	0	0	0	0	0	0	0	0	0	0	0	0	0	0	0	0	0	0	0	0	0	0	0	0	0	0	0	0	0	0
RVCr 49	Cell 35-3-2	G1-mKO2	0	0	0	0	0	0	0	0	0	0	0	0	0	0	0	0	0	0	0	0	0	0	0	0	0	0	0	0	0	0	0	0	0	0	0	0	0	0	0	0	0	0	0	0	0	0	0
		G2-Crimson	0	0	0	0	0	0	0	0	0	0	0	0	0	0	0	0	0	0	0	0	0	0	0	0	0	0	0	0	0	0	0	0	0	0	0	0	0	0	0	0	0	0	0	0	0	0	0
RVCr 49	Cell 35-3-2-2	G1-mKO2	0	0	0	0	0	0	0	0	0	0	0	0	0	0	0	0	0	0	0	0	0	0	0	0	0	0	0	0	0	0	0	0	0	0	0	0	0	0	0	0	0	0	0	0	0	0	0
		G2-Crimson	0	0	0	0	0	0	0	0	0	0	0	0	0	0	0	0	0	0	0	0	0	0	0	0	0	0	0	0	0	0	0	0	0	0	0	0	0	0	0	0	0	0	0	0	0	0	0
RVCr 49	Cell 35-2	G1-mKO2	0	9487	10401	16998	9310	8962	10126	14482	14471	14915	15589	15046	15531	15304	14337	14252	12761	11750	10519	8689	7150	5310	2990	1515	484	361	451	450	392	459	462	421	509	520	518	540	505	519	526	458	477	536	475	485	502	453	483
		G2-Crimson	0	5743	4241	8412	1523	2632	4503	7552	9829	12468	15918	17942	21652	24787	26915	30697	31258	33780	35771	38374	42887	44544	45991	46083	46021	47609	52770	55307	56844	60565	63383	60427	66712	69283	73121	75458	76462	78216	83360	78185	85700	83177	80513	87541	90022	86120	84536
RVCr 49	Cell 35-2-5	G1-mKO2	0	0	0	0	0	0	0	0	0	0	0	0	0	0	0	0	0	0	0	0	0	0	0	0	0	0	0	0	0	0	0	0	0	0	0	0	0	0	0	0	0	0	0	0	0	0	0
		G2-Crimson	0	0	0	0	0	0	0	0	0	0	0	0	0	0	0	0	0	0	0	0	0	0	0	0	0	0	0	0	0	0	0	0	0	0	0	0	0	0	0	0	0	0	0	0	0	0	0
RVCr 49	Cell 35-2-4	G1-mKO2	0	0	0	0	0	0	0	0	0	0	0	0	0	0	0	0	0	0	0	0	0	0	0	0	0	0	0	0	0	0	0	0	0	0	0	0	0	0	0	0	0	0	0	0	0	0	0
		G2-Crimson	0	0	0	0	0	0	0	0	0	0	0	0	0	0	0	0	0	0	0	0	0	0	0	0	0	0	0	0	0	0	0	0	0	0	0	0	0	0	0	0	0	0	0	0	0	0	0
RVCr 49	Cell 35-2-3	G1-mKO2	0	0	0	0	0	0	0	0	0	0	0	0	0	0	0	0	0	0	0	0	0	0	0	0	0	0	0	0	0	0	0	0	0	0	0	0	0	0	0	0	0	0	0	0	0	0	0
		G2-Crimson	0	0	0	0	0	0	0	0	0	0	0	0	0	0	0	0	0	0	0	0	0	0	0	0	0	0	0	0	0	0	0	0	0	0	0	0	0	0	0	0	0	0	0	0	0	0	0
RVCr 49	Cell 35-2-3-3	G1-mKO2	0	0	0	0	0	0	0	0	0	0	0	0	0	0	0	0	0	0	0	0	0	0	0	0	0	0	0	0	0	0	0	0	0	0	0	0	0	0	0	0	0	0	0	0	0	0	0
		G2-Crimson	0	0	0	0	0	0	0	0	0	0	0	0	0	0	0	0	0	0	0	0	0	0	0	0	0	0	0	0	0	0	0	0	0	0	0	0	0	0	0	0	0	0	0	0	0	0	0
RVCr 49	Cell 35-2-3-2	G1-mKO2	0	0	0	0	0	0	0	0	0	0	0	0	0	0	0	0	0	0	0	0	0	0	0	0	0	0	0	0	0	0	0	0	0	0	0	0	0	0	0	0	0	0	0	0	0	0	0
		G2-Crimson	0	0	0	0	0	0	0	0	0	0	0	0	0	0	0	0	0	0	0	0	0	0	0	0	0	0	0	0	0	0	0	0	0	0	0	0	0	0	0	0	0	0	0	0	0	0	0
RVCr 49	Cell 35-2-2	G1-mKO2	0	0	0	0	0	0	0	0	0	0	0	0	0	0	0	0	0	0	0	0	0	0	0	0	0	0	0	0	0	0	0	0	0	0	0	0	0	0	0	0	0	0	0	0	0	0	0
		G2-Crimson	0	0	0	0	0	0	0	0	0	0	0	0	0	0	0	0	0	0	0	0	0	0	0	0	0	0	0	0	0	0	0	0	0	0	0	0	0	0	0	0	0	0	0	0	0	0	0
RVCr 49	Cell 35-2-2-3	G1-mKO2	0	0	0	0	0	0	0	0	0	0	0	0	0	0	0	0	0	0	0	0	0	0	0	0	0	0	0	0	0	0	0	0	0	0	0	0	0	0	0	0	0	0	0	0	0	0	0
		G2-Crimson	0	0	0	0	0	0	0	0	0	0	0	0	0	0	0	0	0	0	0	0	0	0	0	0	0	0	0	0	0	0	0	0	0	0	0	0	0	0	0	0	0	0	0	0	0	0	0
RVCr 49	Cell 35-2-2-2	G1-mKO2	0	0	0	0	0	0	0	0	0	0	0	0	0	0	0	0	0	0	0	0	0	0	0	0	0	0	0	0	0	0	0	0	0	0	0	0	0	0	0	0	0	0	0	0	0	0	0
		G2-Crimson	0	0	0	0	0	0	0	0	0	0	0	0	0	0	0	0	0	0	0	0	0	0	0	0	0	0	0	0	0	0	0	0	0	0	0	0	0	0	0	0	0	0	0	0	0	0	0
[truncated: 242 more columns]
